# Supplementary material for: 2,9-Di-3-pentyl­anthra[1,9-def:6,5,10-d′e′f′]diisoquinoline-1,3,8,10-tetrone
Source: Acta Crystallogr Sect E Struct Rep Online. 2010 Sep 15;66(Pt 10):o2570–1. doi: 10.1107/S1600536810036275 (PMC2983203; doi:10.1107/S1600536810036275)
Supplement: Supplementary file 2 [file e-66-o2570-Isup2.hkl]

# 
# h,k,l, Fc-squared, Fo-squared, sigma(Fo-squared) and status flag 
# 
data_I
_shelx_title ' e1 in P2(1)/c' 
_shelx_refln_list_code          4 
_shelx_F_calc_maximum      448.85 
_exptl_crystal_F_000      2240.00 
_reflns_d_resolution_high  0.8409 
 
loop_ 
 _symmetry_equiv_pos_as_xyz 
 'x, y, z' 
 '-x, y+1/2, -z+1/2' 
 '-x, -y, -z' 
 'x, -y-1/2, z-1/2' 
 
_cell_length_a    34.0093 
_cell_length_b     7.5035 
_cell_length_c    21.2478 
_cell_angle_alpha  90.000 
_cell_angle_beta  100.562 
_cell_angle_gamma  90.000 
 
_shelx_F_squared_multiplier     1.000 
 
loop_ 
 _refln_index_h 
 _refln_index_k 
 _refln_index_l 
 _refln_F_squared_calc 
 _refln_F_squared_meas 
 _refln_F_squared_sigma 
 _refln_observed_status 
   3   0   0      591.87      398.21      6.12 o 
   4   0   0    36926.39    36248.50    416.24 o 
   5   0   0       16.76        8.05      3.61 o 
   6   0   0     4032.33     4490.82     52.88 o 
   7   0   0      196.61      208.66      6.89 o 
   8   0   0      137.53      223.27      7.50 o 
   9   0   0     1746.28     1544.00     21.35 o 
  10   0   0     7502.73     7434.58     87.10 o 
  11   0   0     3739.34     3433.54     42.94 o 
  12   0   0      727.92      817.87     14.83 o 
  13   0   0      439.04      419.57     10.86 o 
  14   0   0       30.05       65.37      6.89 o 
  15   0   0     1779.16     1937.27     27.75 o 
  16   0   0    21253.75    22954.53    263.52 o 
  17   0   0     1698.80     1944.95     28.45 o 
  18   0   0      892.47     1038.64     18.95 o 
  19   0   0      300.27      316.19     11.20 o 
  20   0   0     1632.93     1702.13     26.55 o 
  21   0   0       59.60       85.09      8.59 o 
  22   0   0        6.52        2.80      7.98 o 
  23   0   0       21.18       18.60      8.34 o 
  24   0   0     1511.04     1455.16     25.35 o 
  25   0   0      528.65      538.93     15.86 o 
  26   0   0      576.41      627.99     16.89 o 
  27   0   0      300.82      371.35     14.21 o 
  28   0   0        1.68        0.00      9.62 o 
  29   0   0        0.01        2.64      9.85 o 
  30   0   0       38.38       25.46     10.49 o 
  31   0   0      480.76      415.93     16.64 o 
  32   0   0     1139.88     1109.06     24.80 o 
  33   0   0      423.35      423.94     17.62 o 
  34   0   0       61.04       35.00     13.42 o 
  35   0   0      282.32      314.02     19.44 o 
  36   0   0      131.58      174.51     19.23 o 
  37   0   0        2.29        0.00     21.75 o 
  38   0   0       35.77       63.83     20.82 o 
  39   0   0        5.87        0.00     22.55 o 
   1   1   0     3527.18     3294.00     27.86 o 
   2   1   0        0.03       58.52      3.17 o 
   3   1   0    27052.83    27773.46    224.08 o 
   4   1   0       58.78       47.17      6.78 o 
   5   1   0     9655.79     9055.25     74.02 o 
   6   1   0      514.43      491.91      9.37 o 
   7   1   0       16.87       33.03      3.53 o 
   8   1   0       62.81       71.38      5.04 o 
   9   1   0     3855.45     3717.34     32.24 o 
  10   1   0      105.69      108.57      6.33 o 
  11   1   0     1796.76     1833.29     17.98 o 
  12   1   0      178.16      155.85      5.36 o 
  13   1   0     2442.51     2514.45     23.71 o 
  14   1   0     1658.10     1510.71     16.11 o 
  15   1   0    16149.02    17152.09    140.13 o 
  16   1   0      395.52      369.36      8.11 o 
  17   1   0      385.80      393.00      8.15 o 
  18   1   0     4735.17     4268.05     38.60 o 
  19   1   0      500.70      544.30      9.79 o 
  20   1   0       98.11       69.77      5.89 o 
  21   1   0      125.65      106.64      7.79 o 
  22   1   0        8.74        8.24      5.57 o 
  23   1   0      217.06      222.06      7.86 o 
  24   1   0      121.42       96.08      6.74 o 
  25   1   0       74.57       73.29      6.81 o 
  26   1   0      365.14      383.81     10.25 o 
  27   1   0      234.91      214.79      8.80 o 
  28   1   0        3.96        0.00      6.74 o 
  29   1   0      589.17      565.01     12.22 o 
  30   1   0        3.71        0.00      7.64 o 
  31   1   0      302.74      299.61     11.24 o 
  32   1   0       47.00       21.42      8.90 o 
  33   1   0       16.33        7.21      9.43 o 
  34   1   0       77.89       84.91     10.38 o 
  35   1   0       72.64       44.45     11.49 o 
  36   1   0      139.05      130.09     12.89 o 
  37   1   0        3.32        0.00     10.48 o 
  38   1   0        6.74        5.43     12.37 o 
  39   1   0       17.46       43.06     14.75 o 
   0   2   0     9270.60    10380.04    120.76 o 
   1   2   0       91.22      116.26      5.57 o 
   2   2   0    26479.20    26678.36    215.10 o 
   3   2   0      463.47      561.08     11.57 o 
   4   2   0   126879.28   138057.47   2598.63 o 
   5   2   0     1212.08     1027.48     12.12 o 
   6   2   0    28427.00    28357.58    228.54 o 
   7   2   0      310.88      329.79      9.61 o 
   8   2   0      121.69      146.09      5.50 o 
   9   2   0       17.73       10.82      4.07 o 
  10   2   0     2086.58     2034.45     19.82 o 
  11   2   0      482.14      491.66      8.19 o 
  12   2   0     2842.90     3091.22     29.11 o 
  13   2   0      802.81      755.32     10.60 o 
  14   2   0     1817.87     1892.89     19.27 o 
  15   2   0      175.94      162.23      5.65 o 
  16   2   0      468.06      427.82      8.33 o 
  17   2   0        5.93       17.07      4.41 o 
  18   2   0     4250.79     4267.78     38.82 o 
  19   2   0      518.89      620.33     10.19 o 
  20   2   0     1055.46     1164.12     14.69 o 
  21   2   0       34.68       68.13      5.70 o 
  22   2   0        0.18        0.00      5.43 o 
  23   2   0       68.43       85.05      6.23 o 
  24   2   0      295.03      301.14      8.79 o 
  25   2   0       29.05       26.34      6.92 o 
  26   2   0       96.24       86.82      7.76 o 
  27   2   0        0.04        0.00      6.93 o 
  28   2   0        2.47        0.00      8.04 o 
  29   2   0       97.35       74.12      9.70 o 
  30   2   0      300.72      255.25     11.46 o 
  31   2   0       23.13       22.84     10.25 o 
  32   2   0      106.42       97.64     11.99 o 
  33   2   0       29.07       17.65     10.51 o 
  34   2   0       18.17       23.64     11.01 o 
  35   2   0       15.66       14.43     11.24 o 
  36   2   0        8.03       40.18     11.97 o 
  37   2   0       28.72        0.00     11.70 o 
  38   2   0       21.35       29.38     12.03 o 
   1   3   0     1040.02     1058.90     13.57 o 
   2   3   0       53.09       42.36      5.91 o 
   3   3   0    13463.43    12975.87    107.33 o 
   4   3   0      414.76      370.54      8.56 o 
   5   3   0       97.94      134.68      6.78 o 
   6   3   0      659.69      531.45     12.80 o 
   7   3   0     6005.38     5969.29     51.72 o 
   8   3   0        6.66        1.24      5.92 o 
   9   3   0     1527.94     1315.46     21.82 o 
  10   3   0      821.04      891.45     11.95 o 
  11   3   0     3387.40     3305.89     30.91 o 
  12   3   0      785.38      737.21     11.01 o 
  13   3   0     1038.18     1095.70     17.15 o 
  14   3   0        4.00        1.38      4.78 o 
  15   3   0      292.60      253.29      7.14 o 
  16   3   0       80.67      118.54      5.61 o 
  17   3   0       60.31       70.83      5.88 o 
  18   3   0       61.75       84.22      5.57 o 
  19   3   0      871.31      922.77     14.46 o 
  20   3   0       11.75       24.96      6.38 o 
  21   3   0      869.80      952.99     19.29 o 
  22   3   0       84.33       90.45      9.43 o 
  23   3   0       67.91      102.64      8.85 o 
  24   3   0       67.30       68.86      8.46 o 
  25   3   0       12.94       16.54      8.54 o 
  26   3   0        7.19        0.00      8.46 o 
  27   3   0      230.32      223.81     13.24 o 
  28   3   0        8.38        0.14      9.50 o 
  29   3   0       41.42       24.50     14.08 o 
  30   3   0       84.26       71.13     11.90 o 
  31   3   0        0.03        6.56     10.68 o 
  32   3   0        8.50       10.88     11.33 o 
  33   3   0        0.36        0.00     10.55 o 
  34   3   0        5.63        7.24     11.67 o 
  35   3   0        2.79        0.00     11.61 o 
  36   3   0       10.65       14.70     11.82 o 
  37   3   0        0.31        0.00     12.33 o 
   0   4   0     1041.43     1129.22     21.81 o 
   1   4   0      125.63      119.16      7.16 o 
   2   4   0       53.94      133.84      8.34 o 
   3   4   0      105.85       88.64      6.82 o 
   4   4   0      436.26      409.34     10.03 o 
   5   4   0     1155.64     1056.08     14.87 o 
   6   4   0        8.00       37.66      8.47 o 
   7   4   0     1086.15     1128.65     22.01 o 
   8   4   0      734.85      804.10     21.22 o 
   9   4   0      651.97      613.97     12.01 o 
  10   4   0     1287.44     1183.87     15.55 o 
  11   4   0      432.51      478.99     12.93 o 
  12   4   0      427.79      429.99      9.50 o 
  13   4   0       30.24       13.61      6.40 o 
  14   4   0       66.93       55.72      5.76 o 
  15   4   0       34.67       35.74      6.10 o 
  16   4   0      188.92      192.24      7.55 o 
  17   4   0       16.95        0.00      6.79 o 
  18   4   0      208.06      258.74      9.13 o 
  19   4   0      724.27      766.49     13.96 o 
  20   4   0      569.97      537.98     15.11 o 
  21   4   0       13.24       56.10      9.76 o 
  22   4   0      716.48      708.00     18.39 o 
  23   4   0        2.56      186.56     11.52 o 
  24   4   0       75.51       48.96     16.88 o 
  25   4   0       22.36       33.11     10.88 o 
  26   4   0      564.81      550.85     17.57 o 
  27   4   0        1.09        4.88     10.79 o 
  28   4   0      257.99      257.46     14.56 o 
  29   4   0       18.67       21.84     11.72 o 
  30   4   0       27.51       14.91     11.49 o 
  31   4   0      127.61      110.02     13.36 o 
  32   4   0       21.74       14.54     12.00 o 
  33   4   0       45.41       66.78     13.18 o 
  34   4   0       27.36       21.07     12.78 o 
  35   4   0       28.32       47.01     16.30 o 
   1   5   0       38.01       34.00      6.83 o 
   2   5   0        0.00        0.00      6.31 o 
   3   5   0       26.31       31.99      6.72 o 
   4   5   0        2.46        0.00      6.45 o 
   5   5   0      169.50      175.10      8.45 o 
   6   5   0      328.05      368.72     10.11 o 
   7   5   0        0.81        0.00      6.60 o 
   8   5   0       82.70       85.55      7.44 o 
   9   5   0      605.05      551.85     11.71 o 
  10   5   0       20.23       10.27      7.19 o 
  11   5   0      612.12      550.12     11.77 o 
  12   5   0      149.22      183.46      8.48 o 
  13   5   0      405.41      396.06     16.94 o 
  14   5   0        0.91        0.00      6.57 o 
  15   5   0     1062.26     1094.02     21.92 o 
  16   5   0      359.81      347.07     11.74 o 
  17   5   0        2.05        0.00      8.96 o 
  18   5   0        2.78        0.00      9.06 o 
  19   5   0       42.67       77.19     10.45 o 
  20   5   0       20.06        0.00      9.58 o 
  21   5   0       20.41       13.17     10.50 o 
  22   5   0        8.08        0.39     10.30 o 
  23   5   0      256.35      217.10     14.02 o 
  24   5   0        0.99        5.51     12.04 o 
  25   5   0      333.43      272.03     16.36 o 
  26   5   0       33.30       32.41     12.08 o 
  27   5   0      119.60      126.81     13.31 o 
  28   5   0       12.43        0.00     12.00 o 
  29   5   0        1.08        0.00     11.62 o 
  30   5   0       27.02       13.35     12.60 o 
  31   5   0        0.60        0.55     12.33 o 
  32   5   0       55.31       98.53     13.86 o 
   0   6   0      238.62      242.18     14.24 o 
   1   6   0       30.49       30.27      7.99 o 
   2   6   0       11.84       38.74      8.01 o 
   3   6   0       62.69       68.21      8.26 o 
   4   6   0        8.60        0.00      7.85 o 
   5   6   0        3.81        3.05      8.04 o 
   6   6   0        7.26        0.00      7.50 o 
   7   6   0       54.15       49.13      9.05 o 
   8   6   0       99.54       70.55     11.47 o 
   9   6   0      165.74      159.72      9.30 o 
  10   6   0      233.17      202.67      9.67 o 
  11   6   0       15.47       24.88     12.97 o 
  12   6   0        5.26        0.01      8.68 o 
  13   6   0        1.16        0.00      9.29 o 
  14   6   0      478.54      431.68     14.84 o 
  15   6   0       23.28      123.20     14.77 o 
  16   6   0       65.08       73.38     11.04 o 
  17   6   0        0.44        1.43     10.04 o 
  18   6   0       42.75       31.46     11.61 o 
  19   6   0      167.96      245.14     15.12 o 
  20   6   0      273.17      249.08     15.25 o 
  21   6   0       26.56       33.25     11.88 o 
  22   6   0        2.25        0.00     11.49 o 
  23   6   0       21.89       22.67     11.94 o 
  24   6   0       76.48       59.99     12.56 o 
  25   6   0       77.98       58.38     13.87 o 
  26   6   0      127.92      122.61     15.84 o 
  27   6   0        4.02       12.21     12.94 o 
  28   6   0       53.30       54.33     13.86 o 
  29   6   0       41.02       17.56     13.14 o 
   1   7   0       17.69        0.00      8.71 o 
   2   7   0       31.31       34.27      9.07 o 
   3   7   0        2.95        3.93      8.94 o 
   4   7   0       13.14        5.77      8.76 o 
   5   7   0       86.55      115.11      9.68 o 
   6   7   0        0.18        0.00      8.76 o 
   7   7   0        9.36        8.09      8.71 o 
   8   7   0        8.63       14.46      8.80 o 
   9   7   0        6.00       25.45      9.70 o 
  10   7   0        0.26        0.00      9.98 o 
  11   7   0        1.05        0.00      9.36 o 
  12   7   0        5.81        0.00     10.24 o 
  13   7   0       26.57       16.70     10.87 o 
  14   7   0        0.23        0.00     10.46 o 
  15   7   0        2.10        0.00     11.93 o 
  16   7   0       26.49        2.15     12.19 o 
  17   7   0      154.78      195.17     14.93 o 
  18   7   0       65.41       77.92     14.32 o 
  19   7   0       51.00       13.92     12.57 o 
  20   7   0        0.03        0.00     12.44 o 
  21   7   0       12.84        0.00     12.70 o 
  22   7   0       13.19        0.00     12.39 o 
  23   7   0        5.13        0.00     12.89 o 
  24   7   0        2.14        0.00     13.98 o 
   0   8   0       17.96       22.46     15.69 o 
   1   8   0        2.96        0.00     10.97 o 
   2   8   0       18.92       13.41      9.79 o 
   3   8   0        1.76        0.00      9.91 o 
   4   8   0        6.14        2.54     10.04 o 
   5   8   0        0.04        0.00      9.98 o 
   6   8   0        0.81        0.00     10.89 o 
   7   8   0        3.66        0.00     10.33 o 
   8   8   0        0.64        5.91     11.01 o 
   9   8   0       33.72       17.25     12.69 o 
  10   8   0       12.89        0.00     10.81 o 
  11   8   0        9.59        2.59     12.44 o 
  12   8   0       10.21        5.88     12.28 o 
  13   8   0      273.80      276.34     17.02 o 
  14   8   0      164.06      230.44     18.74 o 
  15   8   0       61.34       53.71     16.90 o 
  16   8   0      119.06       97.13     14.62 o 
  17   8   0        0.47        0.00     15.71 o 
 -39   1   1       45.05       61.77     14.43 o 
 -38   1   1        3.32        8.30     11.01 o 
 -37   1   1       20.21       14.68     11.16 o 
 -36   1   1        9.32        0.00     10.24 o 
 -35   1   1        3.31       19.78     10.72 o 
 -34   1   1      244.21      255.44     13.04 o 
 -33   1   1      103.01      112.19     10.40 o 
 -32   1   1      161.95      151.79      9.91 o 
 -31   1   1        7.08        0.00      7.65 o 
 -30   1   1       13.21       17.25      7.34 o 
 -29   1   1        1.73        6.35      7.06 o 
 -28   1   1      186.06      183.62      8.93 o 
 -27   1   1       79.60       83.20      8.99 o 
 -26   1   1        1.66       12.85      6.51 o 
 -25   1   1      858.55      866.67     14.32 o 
 -24   1   1      195.20      210.61      7.95 o 
 -23   1   1      235.95      236.55      7.89 o 
 -22   1   1      597.10      547.73     10.85 o 
 -21   1   1        9.76       11.25      5.32 o 
 -20   1   1      638.44      686.53     11.04 o 
 -19   1   1        1.11        4.08      5.06 o 
 -18   1   1      959.15     1158.18     35.54 o 
 -17   1   1     1047.52     1013.55     12.98 o 
 -16   1   1      705.22      856.22     28.02 o 
 -15   1   1      916.78      877.04     12.54 o 
 -14   1   1      845.30      793.59     10.57 o 
 -13   1   1     1835.64     1683.18     17.09 o 
 -12   1   1      242.78      271.75      6.67 o 
 -11   1   1      542.19      553.79      8.27 o 
 -10   1   1      331.87      300.42      9.04 o 
  -9   1   1     3120.94     2996.77     26.62 o 
  -8   1   1      167.23      121.65      4.67 o 
  -7   1   1     8302.86     8059.32     66.39 o 
  -6   1   1     1394.89     1160.31     11.52 o 
  -5   1   1    26917.85    27294.35    229.57 o 
  -4   1   1       20.81       32.39      4.57 o 
  -3   1   1      362.83      433.16      7.63 o 
  -2   1   1        0.01        2.50      2.82 o 
  -1   1   1      612.68      570.11      6.80 o 
   0   1   1      638.94      636.55      7.65 o 
   1   1   1       19.84      100.95      3.82 o 
   2   1   1      407.66      448.96      7.72 o 
   3   1   1      131.22       96.33      4.27 o 
   4   1   1      230.14      190.08      5.16 o 
   5   1   1     3032.42     2768.27     26.87 o 
   6   1   1      345.24      276.73      6.72 o 
   7   1   1     6823.37     6636.02     57.86 o 
   8   1   1     3661.44     3386.13     29.52 o 
   9   1   1    16182.14    15751.86    128.05 o 
  10   1   1     2383.95     2332.94     21.81 o 
  11   1   1     1535.23     1413.86     14.70 o 
  12   1   1       37.26       42.51      4.68 o 
  13   1   1      609.30      513.80      8.42 o 
  14   1   1     1945.04     1963.32     29.91 o 
  15   1   1    13386.89    13807.65    113.70 o 
  16   1   1     1181.58     1172.90     13.97 o 
  17   1   1      181.80      279.60      7.53 o 
  19   1   1      342.96      371.99      8.56 o 
  20   1   1       73.83       58.07      5.92 o 
  21   1   1        0.31       10.85      5.44 o 
  22   1   1      253.80      259.40      7.97 o 
  23   1   1       89.70       68.90      6.40 o 
  24   1   1       18.22       27.88      6.03 o 
  25   1   1       84.31       81.50      7.00 o 
  26   1   1      530.23      508.34     14.94 o 
  27   1   1       87.67       78.42      7.35 o 
  28   1   1        6.49        0.00      6.91 o 
  29   1   1      101.26       99.74      9.11 o 
  30   1   1        3.18        0.00      8.34 o 
  31   1   1        1.64        5.94      8.86 o 
  32   1   1       46.30       48.09      9.54 o 
  33   1   1        6.10       45.86     11.55 o 
  34   1   1        4.63        0.00      9.04 o 
  35   1   1        4.14        0.00      9.38 o 
  36   1   1        0.15        0.00     10.19 o 
  37   1   1        5.24        0.00     12.03 o 
  38   1   1        4.55        0.00     13.48 o 
  39   1   1        6.16       18.14     14.35 o 
 -39   2   1        4.78        0.00     11.30 o 
 -38   2   1       12.58       10.30     11.70 o 
 -37   2   1        3.09        7.25     11.50 o 
 -36   2   1       52.00       47.55     11.40 o 
 -35   2   1       94.70      120.02     12.39 o 
 -34   2   1      103.00      116.30     12.53 o 
 -33   2   1      224.34      246.00     14.37 o 
 -32   2   1      141.18      140.06     12.31 o 
 -31   2   1      181.84      156.96     12.28 o 
 -30   2   1      159.58      111.93     11.41 o 
 -29   2   1      131.04      147.74     10.85 o 
 -28   2   1       55.34       39.37      7.77 o 
 -27   2   1       19.98       34.81      7.38 o 
 -26   2   1        4.32        5.17      6.04 o 
 -25   2   1       56.54       73.47      6.78 o 
 -24   2   1      103.14      129.69      9.32 o 
 -23   2   1      212.56      223.42      7.73 o 
 -22   2   1     1475.78     1724.14     20.54 o 
 -21   2   1      399.10      392.74      9.71 o 
 -20   2   1      714.95      773.30     11.63 o 
 -19   2   1      221.11      228.84      6.95 o 
 -18   2   1     1424.75     1574.57     17.53 o 
 -17   2   1      399.34      253.61      7.64 o 
 -16   2   1     3053.92     2915.73     27.80 o 
 -15   2   1      349.78      281.67      7.35 o 
 -14   2   1    14490.99    14834.66    121.94 o 
 -13   2   1      416.54      425.31      7.95 o 
 -12   2   1     1818.88     2114.82     20.76 o 
 -11   2   1       56.80       45.36      4.78 o 
 -10   2   1     1736.73     1670.04     16.86 o 
  -9   2   1      619.63      552.12      8.45 o 
  -8   2   1      581.60      657.02      9.46 o 
  -7   2   1      967.70      807.75     15.83 o 
  -6   2   1    35667.97    37395.21    365.30 o 
  -5   2   1       27.75       31.49      6.12 o 
  -4   2   1     5408.77     5311.47     45.30 o 
  -2   2   1     4732.80     4676.96     40.27 o 
  -1   2   1     1019.37     1009.13     11.95 o 
   0   2   1    29442.91    29305.78    236.11 o 
   1   2   1      451.55      601.41     26.90 o 
   2   2   1   139393.16   141310.64   1136.78 o 
   3   2   1     1084.26      911.99     18.11 o 
   4   2   1   151086.09   152971.48   1230.21 o 
   5   2   1     3957.16     3510.99     40.86 o 
   6   2   1     1783.11     1803.29     17.86 o 
   7   2   1     1264.05     1110.10     20.14 o 
   8   2   1     7162.16     7411.46     64.91 o 
   9   2   1       84.22      108.14      5.82 o 
  10   2   1      201.16      184.06      6.25 o 
  11   2   1        1.50        0.63      4.53 o 
  12   2   1     3924.62     4401.55     40.94 o 
  13   2   1     3210.24     3115.79     30.46 o 
  14   2   1     1189.32     1303.18     15.90 o 
  15   2   1      247.31      247.04      7.32 o 
  16   2   1      888.31      988.76     12.38 o 
  17   2   1       37.01       62.14      4.76 o 
  18   2   1      398.69      380.12      8.88 o 
  19   2   1     1005.95      933.68     12.75 o 
  20   2   1     3392.21     3896.63     36.45 o 
  21   2   1       24.54       12.86      6.65 o 
  22   2   1        3.00        0.86      5.32 o 
  23   2   1      214.74      255.22      7.92 o 
  24   2   1      152.80      143.55      9.73 o 
  25   2   1       24.36       25.29      6.67 o 
  26   2   1       13.32        0.00      7.57 o 
  27   2   1        2.28        0.00      7.80 o 
  28   2   1       17.88       14.25      8.59 o 
  29   2   1       47.65       54.76      9.14 o 
  30   2   1      382.97      341.19     12.82 o 
  31   2   1        2.02        2.06      9.93 o 
  32   2   1       55.81       51.43     11.04 o 
  33   2   1       10.45       19.95     10.98 o 
  34   2   1       76.21       50.17     11.82 o 
  35   2   1      201.97      236.53     17.29 o 
  36   2   1      127.87      148.82     13.74 o 
  37   2   1       15.49       13.85     15.18 o 
  38   2   1        6.25        0.00     10.99 o 
 -37   3   1       73.08       79.24     13.58 o 
 -36   3   1        0.17        7.52     11.48 o 
 -35   3   1        4.34        0.00     11.45 o 
 -34   3   1       58.32       76.05     12.66 o 
 -33   3   1        5.38        0.00     10.92 o 
 -32   3   1       62.65       63.09     12.45 o 
 -31   3   1      240.10      242.15     15.29 o 
 -30   3   1      280.78      299.53     18.18 o 
 -29   3   1       55.35       32.14     10.78 o 
 -28   3   1        8.79        5.44     10.01 o 
 -27   3   1       59.21       31.96     10.44 o 
 -26   3   1        0.62       11.16     10.00 o 
 -25   3   1      176.27      198.28     10.67 o 
 -24   3   1       16.52       58.25      7.49 o 
 -23   3   1      481.43      497.52     12.36 o 
 -22   3   1        2.07       31.63      6.49 o 
 -21   3   1      824.76      816.41     13.52 o 
 -20   3   1        0.13        9.38      5.60 o 
 -19   3   1       57.32       57.56      6.54 o 
 -18   3   1       40.27       56.91      5.44 o 
 -17   3   1      283.68      272.44      7.52 o 
 -16   3   1        2.78        6.52      4.78 o 
 -15   3   1        0.41        0.00      4.64 o 
 -14   3   1      202.63      215.71      6.79 o 
 -13   3   1     1922.46     1935.43     24.38 o 
 -12   3   1       54.42       81.48      6.37 o 
 -11   3   1     1796.47     1903.80     20.60 o 
 -10   3   1       38.99       51.45      5.06 o 
  -9   3   1       49.65       25.62      6.65 o 
  -8   3   1      578.94      524.44     11.30 o 
  -7   3   1      116.91      148.55      6.35 o 
  -6   3   1      526.72      453.38      9.44 o 
  -5   3   1      326.62      292.63     17.04 o 
  -4   3   1       12.04        9.20      5.36 o 
  -3   3   1     2465.57     2565.30     25.10 o 
  -2   3   1     2046.17     1875.76     19.70 o 
  -1   3   1       75.01       91.30      6.14 o 
   0   3   1      191.35      148.66      6.63 o 
   1   3   1       67.09       85.67      5.97 o 
   2   3   1     1377.00     1350.10     15.88 o 
   3   3   1     1533.56     1417.90     28.30 o 
   4   3   1       57.30       67.74      5.90 o 
   5   3   1     4301.37     4433.49     39.61 o 
   6   3   1      138.18      129.47      6.24 o 
   7   3   1     9923.25     9760.88     81.71 o 
   8   3   1      329.17      399.58      8.77 o 
   9   3   1      122.09      147.46      5.99 o 
  10   3   1      247.75      356.90     10.67 o 
  11   3   1        8.85        7.94      4.54 o 
  12   3   1     1820.23     1666.32     18.13 o 
  13   3   1      188.12      200.39      7.18 o 
  14   3   1      838.31      811.20     18.64 o 
  15   3   1        6.95        6.37      5.25 o 
  16   3   1       44.74       51.84      5.97 o 
  17   3   1       18.34       15.55      5.67 o 
  18   3   1       19.93       32.78      5.99 o 
  19   3   1        4.30        0.00      5.98 o 
  20   3   1      803.03      807.28     13.85 o 
  21   3   1       23.58       22.37      7.49 o 
  22   3   1      137.66      128.88      9.08 o 
  23   3   1        0.21        0.00      7.68 o 
  24   3   1        2.65       32.84      9.01 o 
  25   3   1      135.08      152.15     11.43 o 
  26   3   1        5.15       15.81      9.02 o 
  27   3   1       93.56       94.57     10.01 o 
  28   3   1       15.76        7.38     10.56 o 
  29   3   1        9.46       21.75     11.06 o 
  30   3   1       46.58       22.54     11.02 o 
  31   3   1       61.70       50.16     11.21 o 
  32   3   1       12.50        0.00     10.58 o 
  33   3   1      122.42      162.98     17.81 o 
  34   3   1        0.38        7.73     11.24 o 
  35   3   1       10.76       20.77     12.14 o 
  36   3   1        4.24        0.00     11.86 o 
  37   3   1       67.31      105.15     14.39 o 
 -35   4   1        2.79       19.35     12.54 o 
 -34   4   1        4.01        9.51     12.36 o 
 -33   4   1      151.05      165.30     14.49 o 
 -32   4   1       81.69       91.49     13.32 o 
 -31   4   1       30.64       29.17     12.47 o 
 -30   4   1       95.55      104.59     13.37 o 
 -29   4   1        1.98        0.00     11.03 o 
 -28   4   1       30.25       25.52     11.30 o 
 -27   4   1        1.75        0.00     10.31 o 
 -26   4   1        1.19        0.60     10.77 o 
 -25   4   1        0.11        0.00      9.94 o 
 -24   4   1      443.99      467.55     16.29 o 
 -23   4   1       18.30        0.00      9.63 o 
 -22   4   1       50.87       70.63     10.99 o 
 -21   4   1        0.35        1.94      9.08 o 
 -20   4   1       98.52      122.66     11.36 o 
 -19   4   1        1.01        0.00      7.31 o 
 -18   4   1      151.14      173.34      8.03 o 
 -17   4   1       10.22        0.00      5.59 o 
 -16   4   1      166.45      170.39      7.13 o 
 -15   4   1      119.11      120.51      7.11 o 
 -14   4   1      772.95      773.39     13.08 o 
 -13   4   1        0.08        2.94      5.60 o 
 -12   4   1     1372.45     1316.60     17.54 o 
 -11   4   1        2.66        0.00      5.42 o 
 -10   4   1     2023.65     2124.33     57.31 o 
  -9   4   1      196.23      174.91      7.43 o 
  -8   4   1      327.40      261.08     10.24 o 
  -7   4   1      185.71      187.96     14.72 o 
  -6   4   1     5141.81     4544.25     41.97 o 
  -5   4   1      105.87      110.48      7.05 o 
  -4   4   1      171.96      158.93      8.59 o 
  -3   4   1       76.28      110.08      7.01 o 
  -2   4   1      598.05      590.87     13.01 o 
  -1   4   1        4.49        2.81      6.09 o 
   0   4   1      595.98      533.40     10.96 o 
   1   4   1      710.63      647.17     11.96 o 
   2   4   1      629.78      613.49     11.67 o 
   3   4   1      563.63      533.46     12.22 o 
   4   4   1      104.37       83.20      7.36 o 
   5   4   1        3.60        4.61     17.17 o 
   6   4   1    23502.47    22886.85    187.31 o 
   7   4   1       76.39       93.28     10.45 o 
   8   4   1    21221.56    21730.35    208.00 o 
   9   4   1      441.85      504.50     17.61 o 
  10   4   1      605.89      739.36     12.08 o 
  11   4   1       35.47       50.08      6.19 o 
  12   4   1        0.01        1.81      5.47 o 
  13   4   1        1.38        2.75      5.54 o 
  14   4   1       50.83       74.08      9.40 o 
  15   4   1       27.43       29.94      6.39 o 
  16   4   1      159.08      263.59      9.00 o 
  17   4   1      135.53      172.39      8.02 o 
  18   4   1      145.99      269.70     10.52 o 
  19   4   1      214.55      221.45     10.51 o 
  20   4   1       11.26       20.02      7.95 o 
  21   4   1       34.98       17.86      9.67 o 
  22   4   1      726.82      712.37     17.55 o 
  23   4   1      436.52      418.29     14.64 o 
  24   4   1      831.21      818.90     18.71 o 
  25   4   1      261.04      252.24     14.23 o 
  26   4   1       53.68       43.44     11.91 o 
  27   4   1       31.07        9.17     10.64 o 
  28   4   1      115.11      119.06     13.97 o 
  29   4   1       12.07        4.07     14.70 o 
  30   4   1       11.27        7.11     11.72 o 
  31   4   1       32.18       29.98     12.47 o 
  32   4   1        1.37        0.00     11.79 o 
  33   4   1        0.18        0.00     12.75 o 
  34   4   1       31.84       28.23     12.67 o 
  35   4   1       92.55      124.58     14.44 o 
 -33   5   1       64.91      105.13     14.82 o 
 -32   5   1        1.42        0.00     12.77 o 
 -31   5   1       22.85        5.55     12.34 o 
 -30   5   1       11.23        0.00     12.02 o 
 -29   5   1       19.04       66.37     15.19 o 
 -28   5   1        6.29        8.49     11.90 o 
 -27   5   1      464.58      482.92     18.43 o 
 -26   5   1      165.31      174.61     14.23 o 
 -25   5   1       85.02      100.28     13.06 o 
 -24   5   1       12.81       70.81     11.75 o 
 -23   5   1       70.73       44.40     11.44 o 
 -22   5   1       33.48       20.70     11.17 o 
 -21   5   1        4.04        2.29     10.44 o 
 -20   5   1       14.14        2.66     10.00 o 
 -19   5   1      186.88      163.85     12.59 o 
 -18   5   1       13.74        0.00      8.88 o 
 -17   5   1      237.44      247.81     10.93 o 
 -16   5   1       19.04       12.90      7.94 o 
 -15   5   1       61.42       57.24      7.85 o 
 -14   5   1       67.72       60.53      6.93 o 
 -13   5   1      219.22      267.46      8.89 o 
 -12   5   1       36.80       24.99      7.84 o 
 -11   5   1       22.98       31.55      6.93 o 
 -10   5   1      383.02      400.26     10.80 o 
  -9   5   1      228.55      308.12      9.44 o 
  -8   5   1      178.22      176.17      9.64 o 
  -7   5   1      547.29      550.68     11.85 o 
  -6   5   1       46.84       41.43      6.97 o 
  -5   5   1      235.52      289.35      9.28 o 
  -4   5   1        8.52        0.00      7.60 o 
  -3   5   1       54.93      107.72      7.77 o 
  -2   5   1        2.80        0.00      6.36 o 
  -1   5   1       19.62        6.39      6.48 o 
   0   5   1        3.97        0.00      6.56 o 
   1   5   1        8.16        1.65      6.45 o 
   2   5   1       13.10        9.13      6.54 o 
   3   5   1      438.16      454.85     11.14 o 
   4   5   1        0.24        0.00      6.86 o 
   5   5   1      243.49      246.61      9.53 o 
   6   5   1       23.87       11.82      6.69 o 
   7   5   1       11.85        6.77      6.84 o 
   8   5   1      115.96      126.00      8.16 o 
   9   5   1     3018.43     2640.19     28.09 o 
  10   5   1        0.37        8.51      6.66 o 
  11   5   1     1601.12     1668.77     20.39 o 
  12   5   1       22.04       30.62      6.69 o 
  13   5   1        0.32        0.54      6.29 o 
  14   5   1      150.93      194.16      9.05 o 
  15   5   1        9.93        0.00      7.09 o 
  16   5   1       59.00       58.87      8.72 o 
  17   5   1      326.14      267.79     12.53 o 
  18   5   1        3.94       27.02     10.45 o 
  19   5   1      413.24      399.58     14.61 o 
  20   5   1      540.76      636.00     17.33 o 
  21   5   1       88.73       71.14     11.54 o 
  22   5   1        5.69       14.20     11.21 o 
  23   5   1       17.27        7.59     11.02 o 
  24   5   1        0.13        0.00     10.92 o 
  25   5   1       90.20      103.77     13.25 o 
  26   5   1       53.38       63.99     13.12 o 
  27   5   1       10.94       18.50     12.71 o 
  28   5   1       10.24        2.13     11.07 o 
  29   5   1       89.89       59.72     13.23 o 
  30   5   1        4.97        5.27     12.24 o 
  31   5   1       24.42        9.69     12.32 o 
  32   5   1        0.61        0.00     12.46 o 
 -29   6   1        8.16        4.81     13.16 o 
 -28   6   1       50.28       35.12     13.29 o 
 -27   6   1        0.42        0.00     12.11 o 
 -26   6   1        4.39        6.03     12.20 o 
 -25   6   1       29.16       23.00     15.24 o 
 -24   6   1      206.64      169.13     14.55 o 
 -23   6   1       13.86        0.00     11.99 o 
 -22   6   1       69.24       49.16     12.45 o 
 -21   6   1        8.70        0.00     10.60 o 
 -20   6   1      104.87      111.45     12.65 o 
 -19   6   1      101.97       96.66     12.74 o 
 -18   6   1       31.55       22.25     12.96 o 
 -17   6   1        5.81        0.00     10.42 o 
 -16   6   1       23.98        6.63      9.73 o 
 -15   6   1       23.96       17.20      9.11 o 
 -14   6   1        8.72       14.93      8.85 o 
 -13   6   1        0.37        0.00      7.96 o 
 -12   6   1      157.23      133.93      9.70 o 
 -11   6   1        0.03        0.00      7.73 o 
 -10   6   1        0.32        0.00      7.32 o 
  -9   6   1        6.23        1.61      7.38 o 
  -8   6   1       92.46      102.78      8.77 o 
  -7   6   1      409.04      408.65     13.23 o 
  -6   6   1        0.41        0.00      7.83 o 
  -5   6   1       82.00       98.97      8.68 o 
  -4   6   1        0.84        0.00      7.59 o 
  -3   6   1       59.30       69.88      8.10 o 
  -2   6   1        8.99        6.03      7.35 o 
  -1   6   1       23.92        6.17      7.35 o 
   0   6   1      173.28      194.18     11.60 o 
   1   6   1      122.90      138.77      8.89 o 
   2   6   1       12.71       27.09      7.88 o 
   3   6   1       92.33      122.13      8.75 o 
   4   6   1        8.60        0.00      7.84 o 
   5   6   1        1.79        5.49      7.29 o 
   6   6   1        7.52        0.00      7.38 o 
   7   6   1        1.34        7.18      7.62 o 
   8   6   1      282.49      259.05     10.76 o 
   9   6   1       99.77       99.43     10.06 o 
  10   6   1       13.14        0.38      7.82 o 
  11   6   1       61.37       59.30     16.01 o 
  12   6   1     1705.20     1849.14     49.53 o 
  13   6   1      570.13      538.44     16.55 o 
  14   6   1      792.82      806.10     19.40 o 
  15   6   1       16.25        0.00      9.87 o 
  16   6   1      268.27      310.79     21.59 o 
  17   6   1      310.59      312.49     17.74 o 
  18   6   1      809.52      912.96     21.28 o 
  19   6   1       43.89       58.35     12.54 o 
  20   6   1      279.56      307.92     16.32 o 
  21   6   1       25.78       31.70     12.49 o 
  22   6   1       45.11       46.51     12.34 o 
  23   6   1       28.76       31.59     11.84 o 
  24   6   1       68.59       51.59     12.76 o 
  25   6   1       80.40       58.57     15.28 o 
  26   6   1      139.50      155.84     15.13 o 
  27   6   1        0.00        0.00     13.17 o 
  28   6   1       51.69       27.77     13.24 o 
  29   6   1        3.97       16.44     13.00 o 
 -24   7   1        5.36       13.75     14.69 o 
 -23   7   1        1.55        2.43     14.60 o 
 -22   7   1      207.10      236.05     20.47 o 
 -21   7   1        7.08        0.00     12.12 o 
 -20   7   1       20.58        0.00     12.18 o 
 -19   7   1      130.50      101.11     13.85 o 
 -18   7   1       83.72       80.93     13.41 o 
 -17   7   1       36.19       32.56     12.48 o 
 -16   7   1        6.49        0.00     16.40 o 
 -15   7   1       40.81       21.41     11.71 o 
 -14   7   1        8.15        4.83     11.74 o 
 -13   7   1       10.54        2.82     10.62 o 
 -12   7   1       33.14       40.59     10.11 o 
 -11   7   1       56.56       39.09     10.03 o 
 -10   7   1        2.65        0.00      8.79 o 
  -9   7   1       73.35       73.08      9.54 o 
  -8   7   1        1.54        0.00      8.72 o 
  -7   7   1       29.59       23.17      9.52 o 
  -6   7   1       46.12       26.26      8.79 o 
  -5   7   1       37.26       51.69      9.62 o 
  -4   7   1        7.94        0.00      8.42 o 
  -3   7   1       50.47       57.41      9.25 o 
  -2   7   1       21.18       15.82      9.07 o 
  -1   7   1        7.44       12.92      9.34 o 
   0   7   1        1.15        0.00      9.02 o 
   1   7   1       22.65       24.78      9.42 o 
   2   7   1       17.64        0.00      9.11 o 
   3   7   1        4.74       12.82     10.15 o 
   4   7   1       15.90       10.76      9.04 o 
   5   7   1        0.01        5.83      9.43 o 
   6   7   1        1.92        0.00      8.25 o 
   7   7   1       55.08       43.56      8.67 o 
   8   7   1        1.87        0.00      8.07 o 
   9   7   1        6.07        0.00      9.58 o 
  10   7   1        4.81        0.79     10.55 o 
  11   7   1        0.15        0.00     10.13 o 
  12   7   1        0.64        0.00     10.52 o 
  13   7   1       94.28       75.58     12.52 o 
  14   7   1       25.58       49.50     12.51 o 
  15   7   1      415.05      383.44     16.14 o 
  16   7   1       67.59       70.00     12.98 o 
  17   7   1      636.00      581.72     29.66 o 
  18   7   1      110.10      122.98     20.20 o 
  19   7   1      161.09      152.01     14.59 o 
  20   7   1       85.11       83.02     14.01 o 
  21   7   1        0.19        0.00     14.93 o 
  22   7   1       22.99       12.53     12.88 o 
  23   7   1        6.52        9.34     13.26 o 
  24   7   1       16.02        0.00     12.94 o 
 -17   8   1        0.06        0.00     13.00 o 
 -16   8   1       72.07       42.11     13.78 o 
 -15   8   1       14.18       11.17     12.67 o 
 -14   8   1       40.22       28.80     12.64 o 
 -13   8   1       19.66       11.93     12.71 o 
 -12   8   1        0.07        0.00     13.06 o 
 -11   8   1       13.54        0.00     11.62 o 
 -10   8   1       13.49        0.79     12.02 o 
  -9   8   1        1.04        0.00     10.14 o 
  -8   8   1        0.03        0.00      9.88 o 
  -7   8   1        2.38        0.00      9.81 o 
  -6   8   1       49.47       44.58     11.23 o 
  -5   8   1       13.17       14.34      9.89 o 
  -4   8   1       36.93       11.81     10.77 o 
  -3   8   1       79.90       74.44     10.49 o 
  -2   8   1       34.87       25.21      9.77 o 
  -1   8   1       32.62       28.96      9.85 o 
   0   8   1        3.72        0.00      9.34 o 
   1   8   1        9.23        0.00      9.89 o 
   2   8   1        0.01        0.00      9.23 o 
   3   8   1       16.97       23.87      9.84 o 
   4   8   1       16.42       12.78      9.94 o 
   5   8   1        9.28        4.76      9.80 o 
   6   8   1        0.41        0.00     10.35 o 
   7   8   1        2.82        0.00     13.26 o 
   8   8   1       79.64       71.44     13.00 o 
   9   8   1        2.27        0.00     11.84 o 
  10   8   1       10.43        0.00     11.13 o 
  11   8   1       75.60       48.15     13.01 o 
  12   8   1      870.00      800.18     23.39 o 
  13   8   1      589.04      666.17     24.22 o 
  14   8   1      945.09     1015.37     28.09 o 
  15   8   1       57.40       32.24     15.00 o 
  16   8   1       12.41       65.62     16.15 o 
  17   8   1       46.71       29.15     15.17 o 
 -40   0   2      159.68      183.56     39.63 o 
 -39   0   2       13.30        6.98     23.44 o 
 -38   0   2        0.34        0.00     22.72 o 
 -37   0   2        0.00        0.00     17.39 o 
 -36   0   2        7.78       23.05     15.39 o 
 -35   0   2        1.16        5.32     12.14 o 
 -34   0   2      174.96      181.76     14.31 o 
 -33   0   2      225.36      213.38     14.36 o 
 -32   0   2      230.28      194.29     13.76 o 
 -31   0   2        5.78        0.00     10.19 o 
 -30   0   2       75.18       67.60     10.88 o 
 -29   0   2        4.13        0.00      9.74 o 
 -28   0   2       12.60       20.69      9.80 o 
 -27   0   2      183.98      222.80     16.45 o 
 -26   0   2      331.95      307.53     13.45 o 
 -25   0   2      200.32      223.04     11.98 o 
 -24   0   2       59.08       54.37      9.10 o 
 -23   0   2       28.74       71.27      8.88 o 
 -22   0   2      153.41      179.73     10.31 o 
 -21   0   2      406.78      338.06     11.83 o 
 -20   0   2      772.50      749.41     16.32 o 
 -19   0   2        9.02      263.50     25.71 o 
 -18   0   2    14769.48    16932.46    196.36 o 
 -17   0   2     6697.01     7412.94     89.27 o 
 -16   0   2    32463.88    33754.23    384.89 o 
 -15   0   2      294.21      424.01     18.52 o 
 -14   0   2      821.66      934.65     16.83 o 
 -13   0   2      275.50      304.73      9.74 o 
 -12   0   2     5490.14     5298.48     64.07 o 
 -11   0   2     7454.78     7216.97     85.22 o 
 -10   0   2    39920.31    39038.25    442.88 o 
  -9   0   2     1093.80     1198.66     17.75 o 
  -8   0   2    25158.56    24712.47    281.32 o 
  -7   0   2        7.62        4.74      4.75 o 
  -6   0   2      141.40      220.10     10.30 o 
  -5   0   2       30.97       54.02      4.15 o 
  -4   0   2    46060.37    42431.96    486.89 o 
  -3   0   2     1009.95     1111.13     15.51 o 
  -2   0   2   119769.80   132715.59   2660.75 o 
  -1   0   2      562.66      471.06      7.00 o 
   0   0   2    70799.24    65914.95    823.35 o 
   1   0   2     7926.88     7232.08     83.62 o 
   2   0   2    24618.25    22495.23    257.98 o 
   3   0   2     1242.49     1246.47     16.16 o 
   4   0   2    16323.28    15819.54    180.66 o 
   5   0   2     2494.79     2508.40     30.74 o 
   6   0   2     1278.95     1268.50     17.75 o 
   7   0   2        1.86        0.00      5.73 o 
   8   0   2      243.83      252.80      8.34 o 
   9   0   2      300.81      251.13      8.63 o 
  10   0   2      509.37      368.78     10.06 o 
  11   0   2     2461.17     2252.41     30.41 o 
  12   0   2    16466.45    15507.30    179.04 o 
  13   0   2     1026.52     1061.30     18.13 o 
  14   0   2    14056.05    14160.09    180.60 o 
  15   0   2     1273.13     1384.97     21.91 o 
  16   0   2    21033.47    22503.64    258.86 o 
  17   0   2       13.26       18.79      8.23 o 
  18   0   2       61.52       72.25      8.13 o 
  19   0   2       44.38       59.69      8.07 o 
  20   0   2      376.38      369.19     12.63 o 
  21   0   2        3.81        2.11      7.62 o 
  22   0   2     1389.11     1360.44     23.95 o 
  23   0   2        1.07       25.69      8.58 o 
  24   0   2     2706.77     2568.39     38.12 o 
  25   0   2      119.92      128.93     11.66 o 
  26   0   2       69.96       61.72     10.21 o 
  27   0   2      491.42      513.73     16.67 o 
  28   0   2      955.74      933.56     23.24 o 
  29   0   2       24.13       31.00     11.08 o 
  30   0   2      146.46      177.59     17.53 o 
  31   0   2      444.78      479.55     17.80 o 
  32   0   2      335.30      384.37     18.73 o 
  33   0   2       51.06       38.83     16.32 o 
  34   0   2      143.48      125.37     18.16 o 
  35   0   2      124.17       78.70     18.54 o 
  36   0   2      345.18      438.18     24.52 o 
  37   0   2       52.92       54.79     18.67 o 
  38   0   2      260.91      277.57     23.50 o 
  39   0   2       16.80       19.34     20.41 o 
 -39   1   2        8.78        6.57     11.27 o 
 -38   1   2        5.63        0.00     11.02 o 
 -37   1   2        0.01        0.00     10.48 o 
 -36   1   2        7.90        0.00     10.93 o 
 -35   1   2       35.61       24.90     11.54 o 
 -34   1   2       11.82        9.36     10.38 o 
 -33   1   2      151.54      127.40     10.17 o 
 -32   1   2      187.89      172.71      9.93 o 
 -31   1   2        4.93        0.00      7.19 o 
 -30   1   2       51.91       38.34      7.32 o 
 -29   1   2       13.48       34.80      7.23 o 
 -28   1   2      270.13      253.99      9.35 o 
 -27   1   2       39.67       32.66      6.79 o 
 -26   1   2       24.51       42.32      6.72 o 
 -25   1   2       16.32        8.32      6.05 o 
 -24   1   2      167.91      154.74      7.28 o 
 -23   1   2       38.12       55.51      6.41 o 
 -22   1   2       61.44       59.18      6.17 o 
 -21   1   2     1536.88     1732.97     19.26 o 
 -20   1   2        0.54       19.12      7.47 o 
 -19   1   2     6488.74     6491.78     56.56 o 
 -18   1   2       58.59       46.28      5.47 o 
 -17   1   2       19.87       30.48      7.34 o 
 -16   1   2     2450.89     2622.22     25.12 o 
 -15   1   2      925.84      988.82     12.37 o 
 -14   1   2     1369.26     1291.72     14.36 o 
 -13   1   2     5621.31     5462.25     46.94 o 
 -12   1   2     3590.68     3431.98     30.50 o 
 -11   1   2     1113.90     1003.48     11.52 o 
 -10   1   2      261.36      217.56      6.54 o 
  -9   1   2     2998.52     2744.92     24.62 o 
  -8   1   2        1.78       18.75      3.58 o 
  -7   1   2    18696.47    17485.04    154.71 o 
  -6   1   2     2201.35     2017.98     49.59 o 
  -5   1   2    36396.41    33983.96    298.93 o 
  -4   1   2     5384.41     5146.85     46.99 o 
  -3   1   2    42354.74    41908.50    339.24 o 
  -2   1   2      120.93      124.92      3.65 o 
  -1   1   2    53274.48    51683.86    418.21 o 
   0   1   2     4077.02     4387.56     38.38 o 
   1   1   2    46097.91    46235.25    373.85 o 
   2   1   2      625.64      642.54      7.91 o 
   3   1   2     3974.26     3817.91     34.09 o 
   4   1   2       31.94       57.41      4.97 o 
   5   1   2      159.63      152.99      5.11 o 
   6   1   2       34.36       37.74      4.82 o 
   7   1   2     1254.81     1219.21     14.40 o 
   8   1   2      455.43      401.02      8.12 o 
   9   1   2     1537.47     1432.83     14.62 o 
  10   1   2      488.62      428.66      7.29 o 
  11   1   2     7918.08     7490.27     62.86 o 
  12   1   2     1465.72     1368.51     14.62 o 
  13   1   2     1335.61     1423.60     15.37 o 
  14   1   2      232.68      325.46      7.12 o 
  15   1   2      963.36     1228.81     18.47 o 
  16   1   2       31.62       47.09      4.94 o 
  17   1   2     1060.80     1225.00     14.79 o 
  18   1   2      177.33      119.69      5.91 o 
  19   1   2     1586.51     1613.30     18.24 o 
  20   1   2        2.52        3.32      5.25 o 
  21   1   2     1008.32      927.28     13.22 o 
  22   1   2       28.50       32.26      5.83 o 
  23   1   2        5.24        2.89      5.67 o 
  24   1   2        9.01        0.00      5.56 o 
  25   1   2       10.30        8.59      6.14 o 
  26   1   2       26.34       24.17      6.68 o 
  27   1   2       99.26       77.36      8.25 o 
  28   1   2       43.45       38.20      9.00 o 
  29   1   2      190.25      181.95     10.71 o 
  30   1   2       10.15        9.10      8.89 o 
  31   1   2      401.93      355.17     16.25 o 
  32   1   2        9.33       39.59     11.14 o 
  33   1   2      314.06      340.01     13.44 o 
  34   1   2       55.86       55.22     10.34 o 
  35   1   2       12.12       17.76      9.74 o 
  36   1   2        0.13        0.00     10.56 o 
  37   1   2        2.09        5.86     13.31 o 
  38   1   2       10.77        7.10     18.30 o 
 -39   2   2        7.83        0.00     11.49 o 
 -38   2   2        0.67        0.00     11.38 o 
 -37   2   2        1.08        3.75     11.46 o 
 -36   2   2       33.33       17.86     11.69 o 
 -35   2   2        1.23        0.00     10.88 o 
 -34   2   2        4.84        3.83     10.52 o 
 -33   2   2       19.46       38.93     11.71 o 
 -32   2   2       22.23       17.59     10.38 o 
 -31   2   2      432.12      336.50     15.89 o 
 -30   2   2       38.97       93.01      9.68 o 
 -29   2   2      834.25      794.63     17.14 o 
 -28   2   2        2.46        0.00      8.03 o 
 -27   2   2        5.74        0.00      7.13 o 
 -26   2   2       76.95       90.42      7.43 o 
 -25   2   2       52.43       58.29      6.55 o 
 -24   2   2       98.63      129.33      7.29 o 
 -23   2   2      137.26      192.39      7.53 o 
 -22   2   2     1118.81     1152.61     15.28 o 
 -21   2   2      109.05      148.21      6.96 o 
 -20   2   2      580.25      567.30     10.10 o 
 -19   2   2      112.53      163.97      6.42 o 
 -18   2   2      114.85      132.76      7.37 o 
 -17   2   2      317.04      340.91      8.63 o 
 -16   2   2      689.07      613.36     11.50 o 
 -15   2   2        1.38        6.95      6.92 o 
 -14   2   2     9182.87     9485.95     79.32 o 
 -13   2   2     1719.85     1688.59     30.73 o 
 -12   2   2     6792.04     7692.90     64.89 o 
 -11   2   2       14.22        9.46      4.79 o 
 -10   2   2      659.43      574.20      9.30 o 
  -9   2   2     1105.15      927.76     12.15 o 
  -8   2   2     3558.48     3236.21     30.63 o 
  -7   2   2     1677.03     1515.41     15.58 o 
  -6   2   2       74.68       63.40     12.47 o 
  -5   2   2        0.26        0.00      4.24 o 
  -4   2   2       10.39       73.53     17.11 o 
  -3   2   2        0.45        0.80      4.75 o 
  -2   2   2     9461.61     9978.97     86.21 o 
  -1   2   2        9.41       22.50      5.03 o 
   0   2   2    39332.21    40011.93    321.15 o 
   1   2   2     2353.86     2106.18     22.43 o 
   2   2   2   201462.09   203566.73   1709.09 o 
   3   2   2      646.34      638.52      9.87 o 
   4   2   2    46024.64    47027.64    377.46 o 
   5   2   2      619.43      598.15      8.91 o 
   6   2   2     6910.47     7066.49     59.36 o 
   7   2   2       20.71       20.12      6.66 o 
   8   2   2     2077.24     1767.59     22.30 o 
   9   2   2      305.87      285.69     10.02 o 
  10   2   2      736.81      698.77     11.55 o 
  11   2   2     1532.84     1503.52     18.26 o 
  12   2   2     3911.48     4080.96     40.80 o 
  13   2   2      549.82      671.41     12.02 o 
  14   2   2      779.35      667.15     10.98 o 
  15   2   2       73.41       65.42      5.25 o 
  16   2   2      456.55      454.88      8.94 o 
  17   2   2      344.22      366.78      8.70 o 
  18   2   2      933.08      866.23     13.20 o 
  19   2   2     1016.67      974.64     18.91 o 
  20   2   2     1000.55     1009.37     13.96 o 
  21   2   2      420.23      444.84      9.16 o 
  22   2   2       56.27       67.34      6.65 o 
  23   2   2       82.59      107.25      7.75 o 
  24   2   2      109.47      127.76      9.15 o 
  25   2   2      299.27      332.89     13.47 o 
  26   2   2      216.79      159.17      9.96 o 
  27   2   2      606.33      554.10     14.65 o 
  28   2   2      304.23      315.51     12.22 o 
  29   2   2      132.49      101.92     10.02 o 
  30   2   2      221.31      201.62     11.10 o 
  31   2   2       11.44        9.76      9.86 o 
  32   2   2       14.63       23.31     10.15 o 
  33   2   2        1.35        1.24     10.88 o 
  34   2   2       15.22       28.42     11.24 o 
  35   2   2       99.98      129.77     12.86 o 
  36   2   2       72.02       62.41     12.56 o 
  37   2   2       47.93       55.19     12.14 o 
  38   2   2       78.39       82.13     13.23 o 
 -37   3   2       49.57       55.66     17.82 o 
 -36   3   2       23.99       33.28     11.92 o 
 -35   3   2       77.28       63.20     12.51 o 
 -34   3   2        0.45        0.00     11.37 o 
 -33   3   2       51.23       65.72     12.36 o 
 -32   3   2      210.06      174.19     13.59 o 
 -31   3   2      148.84      140.03     12.77 o 
 -30   3   2       63.24       70.76     11.66 o 
 -29   3   2      168.52      164.82     12.55 o 
 -28   3   2       88.03       77.93     11.97 o 
 -27   3   2        5.92       22.47     10.03 o 
 -26   3   2       72.32      111.01      9.77 o 
 -25   3   2      393.88      397.82     12.75 o 
 -24   3   2        6.19        5.39      7.67 o 
 -23   3   2      354.96      432.17     11.63 o 
 -22   3   2       31.84       37.53      6.03 o 
 -21   3   2      198.67      195.84     10.05 o 
 -20   3   2        1.06        4.35      5.28 o 
 -19   3   2        2.16        9.57      5.15 o 
 -18   3   2      194.85      222.49      7.18 o 
 -17   3   2       53.56       71.17      5.68 o 
 -16   3   2       39.63       28.82      5.19 o 
 -15   3   2      203.71      253.08      9.26 o 
 -14   3   2     1164.75     1068.80     13.40 o 
 -13   3   2     7908.53     8061.92     68.85 o 
 -12   3   2       80.50       90.68      5.37 o 
 -11   3   2      292.01      321.49      7.26 o 
 -10   3   2     1267.65     1216.51     14.28 o 
  -9   3   2     1298.39     1518.69     16.80 o 
  -8   3   2      117.35      116.79     10.93 o 
  -7   3   2        0.88        0.00      4.79 o 
  -6   3   2      313.79      339.73      7.93 o 
  -5   3   2      307.13      358.39      8.29 o 
  -4   3   2      237.01      302.48      9.34 o 
  -3   3   2     1691.69     1634.17     19.65 o 
  -2   3   2     1842.77     2005.72     21.61 o 
  -1   3   2      602.47      537.95     10.46 o 
   0   3   2      314.96      545.69     21.10 o 
   1   3   2    16195.09    15798.48    129.79 o 
   2   3   2      259.79      274.86      7.76 o 
   3   3   2      772.80      698.49     11.34 o 
   4   3   2      489.97      498.29     22.72 o 
   5   3   2       74.62       86.36      6.48 o 
   6   3   2      548.09      593.40     10.85 o 
   7   3   2     1335.99     1342.14     17.01 o 
   8   3   2      205.32      226.78      7.09 o 
   9   3   2      326.90      325.11      7.67 o 
  10   3   2      164.81      171.24      5.86 o 
  11   3   2     1831.68     1842.88     20.73 o 
  12   3   2      390.86      431.05      9.68 o 
  13   3   2      502.05      454.46      9.44 o 
  14   3   2        0.09        4.99      6.59 o 
  15   3   2      168.04      184.77      8.25 o 
  16   3   2        1.04        0.00      6.32 o 
  17   3   2        3.39        5.62      6.55 o 
  18   3   2        0.19        2.20      6.87 o 
  19   3   2      396.05      375.50     13.25 o 
  20   3   2       60.78       42.08      8.00 o 
  21   3   2      382.46      520.06     13.93 o 
  22   3   2        2.32        0.00      9.07 o 
  23   3   2      144.57      147.10     15.11 o 
  24   3   2      219.36      219.58     10.78 o 
  25   3   2      791.60      738.07     17.63 o 
  26   3   2      114.89      137.62     10.88 o 
  27   3   2      215.26      192.77     11.72 o 
  28   3   2       46.24       31.61      9.85 o 
  29   3   2        0.05        0.00      9.34 o 
  30   3   2       34.35       21.62     10.73 o 
  31   3   2       16.05        0.00     10.80 o 
  32   3   2      113.70      102.21     12.66 o 
  33   3   2       28.54       22.05     11.58 o 
  34   3   2        2.32        3.77     11.63 o 
  35   3   2       22.72       31.40     14.10 o 
  36   3   2      113.68      142.98     14.48 o 
 -35   4   2       69.78       92.73     13.66 o 
 -34   4   2       41.96       49.35     12.85 o 
 -33   4   2      241.96      246.69     15.44 o 
 -32   4   2      277.62      257.77     15.45 o 
 -31   4   2        0.31        0.00     11.56 o 
 -30   4   2       65.58      102.69     12.90 o 
 -29   4   2       89.60      103.26     13.42 o 
 -28   4   2      668.15      581.11     18.77 o 
 -27   4   2      372.04      365.95     16.06 o 
 -26   4   2      222.42      191.79     13.37 o 
 -25   4   2       31.27       22.18     10.50 o 
 -24   4   2       11.56        1.62     10.32 o 
 -23   4   2       49.52       75.90     11.07 o 
 -22   4   2      142.21      151.28     10.30 o 
 -21   4   2       27.02       38.81      8.59 o 
 -20   4   2      674.82      669.20     14.40 o 
 -19   4   2      126.80      135.66      7.95 o 
 -18   4   2        7.32       14.48      6.85 o 
 -17   4   2       59.18       75.18      7.09 o 
 -16   4   2     1529.10     1476.01     17.80 o 
 -15   4   2       76.22       66.67      5.85 o 
 -14   4   2      199.38      190.71      7.22 o 
 -13   4   2       79.05       61.36      6.49 o 
 -12   4   2     1057.60      942.59     13.34 o 
 -11   4   2      142.86      118.50      8.30 o 
 -10   4   2     1307.11     1318.05     20.79 o 
  -9   4   2      751.80      777.61     19.48 o 
  -8   4   2     2409.60     2445.97     25.20 o 
  -7   4   2      809.36      742.17     12.22 o 
  -6   4   2      712.57      637.20     11.27 o 
  -5   4   2       35.06       36.01      6.51 o 
  -4   4   2       49.85      178.37     10.92 o 
  -3   4   2      214.01      226.55      8.65 o 
  -2   4   2      288.62      326.27      8.96 o 
  -1   4   2      221.25      229.39      8.22 o 
   0   4   2      510.59      504.98     10.70 o 
   1   4   2      232.33      235.89      8.16 o 
   2   4   2       23.74       35.11      7.63 o 
   3   4   2       12.11       12.91      6.53 o 
   4   4   2    16953.37    17041.56    140.91 o 
   5   4   2      605.61      619.25     14.92 o 
   6   4   2    27406.03    27835.58    280.67 o 
   7   4   2      568.27      513.29     12.39 o 
   8   4   2    18170.32    18027.14    155.96 o 
   9   4   2     1596.30     1457.14     17.56 o 
  10   4   2      204.69      246.06      7.94 o 
  11   4   2        4.44        1.24      6.24 o 
  12   4   2      664.88      666.89     11.39 o 
  13   4   2       10.04       10.38      4.92 o 
  14   4   2      200.51      221.77      8.09 o 
  15   4   2       66.00       63.48      8.46 o 
  16   4   2       48.16       57.66      7.89 o 
  17   4   2       18.27       12.50      7.56 o 
  18   4   2       58.96       55.42      8.06 o 
  19   4   2      194.73      302.84     12.76 o 
  20   4   2      171.93      153.38     10.03 o 
  21   4   2      166.08      247.48     13.00 o 
  22   4   2      188.39      180.38     11.86 o 
  23   4   2        0.09       25.36     10.93 o 
  24   4   2      126.84      138.86     11.57 o 
  25   4   2      117.69      127.62     11.84 o 
  26   4   2       67.18       38.41     13.66 o 
  27   4   2       44.10       21.80     11.09 o 
  28   4   2       20.57       22.31     10.76 o 
  29   4   2      101.34      104.41     12.96 o 
  30   4   2       80.59       81.04     12.80 o 
  31   4   2       55.72       43.46     12.14 o 
  32   4   2       11.81        0.83     11.73 o 
  33   4   2        0.13        0.00     12.14 o 
  34   4   2       12.43       15.11     12.81 o 
 -33   5   2       70.57       69.50     14.08 o 
 -32   5   2        0.00        0.00     12.05 o 
 -31   5   2       47.27       38.06     13.19 o 
 -30   5   2        7.86       24.25     12.69 o 
 -29   5   2        7.20        0.00     11.74 o 
 -28   5   2        7.12       15.01     12.21 o 
 -27   5   2       11.56       20.19     11.74 o 
 -26   5   2        9.19        3.67     11.04 o 
 -25   5   2       86.65       79.24     12.29 o 
 -24   5   2       46.45       71.12     11.80 o 
 -23   5   2        6.90        0.00     10.51 o 
 -22   5   2       86.04       87.34     11.45 o 
 -21   5   2        1.59       22.12     10.73 o 
 -20   5   2       69.35       54.18     15.15 o 
 -19   5   2       83.21       87.96     10.06 o 
 -18   5   2      442.96      448.27     14.07 o 
 -17   5   2      287.95      371.13     12.21 o 
 -16   5   2      142.46      164.73      9.04 o 
 -15   5   2        0.09        0.00      6.79 o 
 -14   5   2        0.14        0.00      6.91 o 
 -13   5   2       10.14        0.00      6.22 o 
 -12   5   2      214.39      239.15      8.67 o 
 -11   5   2     1217.42     1139.45     16.26 o 
 -10   5   2      492.24      529.75     11.59 o 
  -9   5   2      126.35      180.03      9.32 o 
  -8   5   2        4.71        4.51      7.57 o 
  -7   5   2      177.38      176.22      8.64 o 
  -6   5   2      101.70       90.52      7.25 o 
  -5   5   2        0.00        0.00      6.45 o 
  -4   5   2        6.67      116.75      9.26 o 
  -3   5   2      367.12      384.58     10.69 o 
  -2   5   2        2.63        0.00      6.66 o 
  -1   5   2      112.56      102.71      7.98 o 
   0   5   2      410.36      409.44     11.05 o 
   1   5   2      129.31      152.05      8.65 o 
   2   5   2        2.39        0.00      6.75 o 
   3   5   2        2.82        0.00      7.01 o 
   4   5   2       48.25       73.27      7.44 o 
   5   5   2      449.23      419.04     11.31 o 
   6   5   2      222.66      239.99      9.48 o 
   7   5   2      429.09      424.47     10.60 o 
   8   5   2       43.85       47.39      7.29 o 
   9   5   2     2194.11     1973.23     26.49 o 
  10   5   2      563.67      494.79     11.78 o 
  11   5   2      578.23      596.88     14.12 o 
  12   5   2        7.62        5.64      6.34 o 
  13   5   2      256.16      291.02     10.07 o 
  14   5   2        5.35        2.23      7.78 o 
  15   5   2      133.92      185.32     10.15 o 
  16   5   2       93.17       92.02      9.16 o 
  17   5   2        7.85       22.83      8.64 o 
  18   5   2       25.41        8.59      9.93 o 
  19   5   2     1664.60     1682.70     27.14 o 
  20   5   2      408.05      368.63     14.79 o 
  21   5   2     1020.06     1038.28     22.75 o 
  22   5   2       52.11       31.34     10.90 o 
  23   5   2      110.48      105.97     12.35 o 
  24   5   2      364.35      309.89     15.89 o 
  25   5   2        5.57        0.00     11.23 o 
  26   5   2       36.19       43.59     12.11 o 
  27   5   2        4.71        0.00     11.79 o 
  28   5   2        2.94        3.68     12.63 o 
  29   5   2       21.96       13.57     12.35 o 
  30   5   2        0.37        1.99     12.57 o 
  31   5   2        1.81        0.00     11.96 o 
  32   5   2       22.03        6.37     12.94 o 
 -29   6   2       12.42        8.23     12.79 o 
 -28   6   2        2.02        0.00     12.07 o 
 -27   6   2        0.70        7.85     12.03 o 
 -26   6   2       42.79       43.23     13.20 o 
 -25   6   2        0.71        6.96     11.95 o 
 -24   6   2       55.91       41.45     18.25 o 
 -23   6   2        5.37        0.00     11.53 o 
 -22   6   2       11.10        0.00     11.12 o 
 -21   6   2        8.11        9.46     11.12 o 
 -20   6   2       46.34       55.70     12.95 o 
 -19   6   2       37.18       30.70     11.30 o 
 -18   6   2      221.61      202.62     14.06 o 
 -17   6   2       97.09      134.14     14.19 o 
 -16   6   2       12.02        2.76      9.74 o 
 -15   6   2       35.42       27.72      9.59 o 
 -14   6   2       63.03       53.95      8.73 o 
 -13   6   2       16.96       11.53      8.00 o 
 -12   6   2      100.95       97.29      8.97 o 
 -11   6   2       22.32       37.07      8.49 o 
 -10   6   2        0.37        0.00      7.30 o 
  -9   6   2       33.47       30.64      7.51 o 
  -8   6   2      288.06      314.88     10.57 o 
  -7   6   2       14.64       13.88      7.88 o 
  -6   6   2       69.32      170.73     11.09 o 
  -5   6   2        0.08        0.00      7.31 o 
  -4   6   2       47.89       56.14      7.97 o 
  -3   6   2        5.99        0.00      7.14 o 
  -2   6   2        3.79        2.59      7.49 o 
  -1   6   2       13.12       21.47      7.50 o 
   0   6   2        0.63        0.00      8.05 o 
   1   6   2       23.43       31.08      7.82 o 
   2   6   2      122.88      113.58      8.49 o 
   3   6   2       70.54       73.32      8.22 o 
   4   6   2       91.67       79.82      8.51 o 
   5   6   2        0.05        0.00      7.49 o 
   6   6   2        6.97        0.00      7.37 o 
   7   6   2       89.67       85.52      8.55 o 
   8   6   2      767.28      698.97     15.17 o 
   9   6   2        1.71       15.40     13.68 o 
  10   6   2     4031.17     3664.26     39.82 o 
  11   6   2       22.43       19.50      9.11 o 
  12   6   2      934.30      845.12     18.71 o 
  13   6   2       92.90      160.78     11.13 o 
  14   6   2      427.90      468.34     18.67 o 
  15   6   2     1093.28     1086.16     22.18 o 
  16   6   2     1068.57     1147.34     23.05 o 
  17   6   2      556.84      585.18     17.84 o 
  18   6   2     1610.09     1636.43     27.73 o 
  19   6   2       25.85       29.31     11.85 o 
  20   6   2      158.22      168.38     14.96 o 
  21   6   2        0.15       21.85     11.88 o 
  22   6   2      125.84      106.95     13.06 o 
  23   6   2       29.57        9.74     14.06 o 
  24   6   2       95.24       93.69     13.71 o 
  25   6   2        4.06        4.38     12.37 o 
  26   6   2       86.82       73.97     13.41 o 
  27   6   2       30.08       45.44     13.21 o 
  28   6   2        8.92        0.00     12.60 o 
 -25   7   2        4.65        0.00     12.96 o 
 -24   7   2        2.79        0.00     12.37 o 
 -23   7   2       11.00       39.12     13.18 o 
 -22   7   2        2.17        0.00     12.43 o 
 -21   7   2       93.45       89.39     13.55 o 
 -20   7   2        1.41        0.00     12.37 o 
 -19   7   2       78.64       81.61     14.18 o 
 -18   7   2       15.68        5.62     12.14 o 
 -17   7   2        0.09        0.00     11.40 o 
 -16   7   2        5.74       10.01     11.77 o 
 -15   7   2       19.43        0.00     11.64 o 
 -14   7   2        7.06        0.00     11.23 o 
 -13   7   2        0.48        5.76     10.45 o 
 -12   7   2       55.79       43.42      9.85 o 
 -11   7   2        7.99        2.06      8.71 o 
 -10   7   2        7.83        0.00      8.97 o 
  -9   7   2        1.30        0.47      8.89 o 
  -8   7   2       96.71       95.25      9.86 o 
  -7   7   2      122.52       86.36      9.87 o 
  -6   7   2       41.16       49.74      9.19 o 
  -5   7   2       14.02        0.00      8.57 o 
  -4   7   2        1.16        0.00      8.47 o 
  -3   7   2      102.86      108.01      9.95 o 
  -2   7   2       34.05       42.11      9.22 o 
  -1   7   2        6.89        0.00      8.50 o 
   0   7   2        3.06        6.08      8.47 o 
   1   7   2       67.42       64.60      9.75 o 
   2   7   2       27.24       13.73      8.77 o 
   3   7   2       67.62       57.52     10.46 o 
   4   7   2       25.46       35.52      9.09 o 
   5   7   2        2.82        0.00      8.15 o 
   6   7   2        1.85        0.00      8.19 o 
   7   7   2       35.72       23.08      9.42 o 
   8   7   2       61.40       46.80     10.02 o 
   9   7   2       18.48       24.53      9.91 o 
  10   7   2        7.24        2.86     10.56 o 
  11   7   2       99.43       45.56     11.29 o 
  12   7   2        8.14       10.30     10.99 o 
  13   7   2      312.76      280.96     14.56 o 
  14   7   2      152.62      155.96     13.37 o 
  15   7   2       20.60       32.03     11.69 o 
  16   7   2      101.81      124.40     13.10 o 
  17   7   2      309.21      344.94     18.86 o 
  18   7   2        4.89        0.00     11.94 o 
  19   7   2       66.37       61.79     13.83 o 
  20   7   2        0.54        0.00     12.07 o 
  21   7   2        2.01        0.00     12.17 o 
  22   7   2        5.70        0.00     12.46 o 
  23   7   2        4.32        0.00     12.63 o 
 -17   8   2       14.38       31.73     14.13 o 
 -16   8   2        1.86        0.00     12.05 o 
 -15   8   2        7.14        0.00     12.36 o 
 -14   8   2       43.45       34.48     12.66 o 
 -13   8   2        0.83       13.77     11.97 o 
 -12   8   2        0.02       14.40     12.10 o 
 -11   8   2       64.01       80.42     13.39 o 
 -10   8   2        6.18       14.28     11.37 o 
  -9   8   2        5.64        0.00     10.12 o 
  -8   8   2        5.83        0.00      9.53 o 
  -7   8   2       86.49       71.81     10.52 o 
  -6   8   2       45.58       65.44     10.60 o 
  -5   8   2        0.43        0.00     10.22 o 
  -4   8   2      309.69      345.30     14.21 o 
  -3   8   2       27.96       29.70      9.89 o 
  -2   8   2      150.96      189.11     12.49 o 
  -1   8   2        5.89        0.00      9.70 o 
   0   8   2       20.88       34.02     10.66 o 
   1   8   2        6.38        1.27      9.86 o 
   2   8   2        6.37       15.40     10.59 o 
   3   8   2        1.82       12.88     10.61 o 
   4   8   2       67.48       68.64     10.93 o 
   5   8   2        0.01        1.10     10.53 o 
   6   8   2        1.97        0.00     12.25 o 
   7   8   2        9.95        0.00     12.48 o 
   8   8   2       49.84       51.57     12.85 o 
   9   8   2        5.59        0.00     12.15 o 
  10   8   2       18.64        7.70     12.47 o 
  11   8   2      133.35      111.65     17.10 o 
  12   8   2     1143.74     1170.32     28.95 o 
  13   8   2      396.87      490.06     24.10 o 
  14   8   2     1702.86     1522.01     37.07 o 
  15   8   2       21.59       42.15     15.92 o 
  16   8   2      368.99      314.66     19.62 o 
 -40   1   3        0.07        0.00     13.01 o 
 -39   1   3       69.29       79.50     13.41 o 
 -38   1   3       47.51       56.68     11.86 o 
 -37   1   3       15.92       15.39     12.04 o 
 -36   1   3       41.08       46.29     11.00 o 
 -35   1   3       76.07       63.27     10.57 o 
 -34   1   3       15.57        9.52      9.43 o 
 -33   1   3        4.99       18.11      9.30 o 
 -32   1   3        4.51        0.00      8.22 o 
 -31   1   3       44.08       47.59      8.20 o 
 -30   1   3      204.96      222.01      9.36 o 
 -29   1   3      681.78      632.46     13.37 o 
 -28   1   3      446.18      451.09     11.25 o 
 -27   1   3      193.96      188.26      9.84 o 
 -26   1   3       98.52      105.78      7.34 o 
 -25   1   3      344.21      337.94      9.74 o 
 -24   1   3       91.14      122.04      7.16 o 
 -23   1   3      588.29      551.11     10.84 o 
 -22   1   3        6.16        0.00      5.59 o 
 -21   1   3       30.09       30.19      5.75 o 
 -20   1   3       79.44       98.03      6.07 o 
 -19   1   3     4725.07     4912.60     44.04 o 
 -18   1   3     1729.46     1742.29     18.70 o 
 -17   1   3     4434.16     4690.52     41.73 o 
 -16   1   3     1888.14     1679.25     17.82 o 
 -15   1   3      103.32      178.10      7.69 o 
 -14   1   3      325.59      352.47      8.72 o 
 -13   1   3     2785.73     2687.90     24.98 o 
 -12   1   3     1807.88     1738.58     17.32 o 
 -11   1   3        9.20       18.08      4.12 o 
 -10   1   3       42.05       55.57      4.08 o 
  -9   1   3      587.89      603.82      8.99 o 
  -8   1   3     2758.98     2638.22     24.90 o 
  -7   1   3    32005.20    30984.80    272.59 o 
  -6   1   3     1965.97     1745.33     18.33 o 
  -5   1   3       54.09      103.29     18.47 o 
  -4   1   3      206.29      203.20      4.56 o 
  -3   1   3      466.07      544.83      6.96 o 
  -2   1   3       38.86       48.08      3.16 o 
   0   1   3     2160.01     2123.20     22.00 o 
   1   1   3    29829.58    29729.89    316.64 o 
   2   1   3      763.28      893.73      9.47 o 
   3   1   3    14268.74    12647.26    102.87 o 
   4   1   3     7599.91     6965.27     57.58 o 
   5   1   3     7871.16     7236.61     62.86 o 
   6   1   3     7081.04     6713.58     58.63 o 
   7   1   3     5566.30     5369.89     47.65 o 
   8   1   3     4411.97     4257.57     38.83 o 
   9   1   3       32.62       39.87      4.07 o 
  10   1   3      111.86      131.14      4.86 o 
  11   1   3       11.04        5.64      4.19 o 
  12   1   3       46.12       67.13      8.90 o 
  13   1   3     1463.31     1546.55     16.37 o 
  14   1   3     1929.93     1927.94     19.67 o 
  15   1   3      811.16      882.29     11.78 o 
  16   1   3      306.55      332.14      7.82 o 
  17   1   3     1579.33     1547.52     17.17 o 
  18   1   3      225.87      220.19      6.91 o 
  19   1   3     1395.46     1530.28     17.57 o 
  20   1   3       41.49       40.56      5.72 o 
  21   1   3      516.34      518.92     10.10 o 
  22   1   3       94.50      100.85      6.63 o 
  23   1   3        8.15        4.32      5.80 o 
  24   1   3      343.37      349.47     10.28 o 
  25   1   3      138.30      105.03      7.49 o 
  26   1   3       81.90       67.14      8.64 o 
  27   1   3      568.59      501.79     12.75 o 
  28   1   3      205.55      210.45     11.09 o 
  29   1   3      362.99      391.00     13.25 o 
  30   1   3       16.19       10.07      9.12 o 
  31   1   3       47.76       29.46      9.27 o 
  32   1   3        8.82        1.20      9.26 o 
  33   1   3      240.37      222.54     12.30 o 
  34   1   3       69.43       67.79     10.68 o 
  35   1   3       48.62       42.05     11.28 o 
  36   1   3        2.46        0.00     10.85 o 
  37   1   3       48.98       58.46     13.10 o 
  38   1   3       23.01       30.30     14.73 o 
 -39   2   3        0.23        0.00     11.88 o 
 -38   2   3       95.04      104.76     13.19 o 
 -37   2   3       12.33       16.76     11.38 o 
 -36   2   3      236.21      211.66     18.14 o 
 -35   2   3       20.53       28.68     11.04 o 
 -34   2   3       71.98       87.16     11.68 o 
 -33   2   3       61.95       50.33     11.30 o 
 -32   2   3       71.10       55.99     10.96 o 
 -31   2   3      218.75      278.97     12.46 o 
 -30   2   3      570.63      500.78     14.88 o 
 -29   2   3      215.94      253.28     11.41 o 
 -28   2   3      522.96      521.87     12.88 o 
 -27   2   3      109.00      116.06      8.81 o 
 -26   2   3      132.81      146.49      7.77 o 
 -25   2   3      216.20      248.62      8.29 o 
 -24   2   3      297.67      294.70      8.73 o 
 -23   2   3      314.50      317.29      8.81 o 
 -22   2   3      487.32      516.20     10.22 o 
 -21   2   3       15.47       20.98      5.53 o 
 -20   2   3       55.06       38.97      5.49 o 
 -19   2   3      107.25      118.36      5.88 o 
 -18   2   3       46.63       70.10      5.31 o 
 -17   2   3      822.25      765.30     10.87 o 
 -16   2   3     1487.46     1595.79     17.14 o 
 -15   2   3        2.12       17.75      4.30 o 
 -14   2   3     8426.19     9118.85     80.29 o 
 -13   2   3     6578.95     6373.22     57.29 o 
 -12   2   3     4043.66     4208.40     39.14 o 
 -11   2   3      261.12      260.02      8.78 o 
 -10   2   3     2240.65     2313.97     23.29 o 
  -9   2   3      454.62      366.52      7.49 o 
  -8   2   3        0.02        0.00      4.20 o 
  -7   2   3      276.72      273.29      7.49 o 
  -6   2   3     1409.17     1363.74     14.44 o 
  -5   2   3     1881.30     2329.01     30.95 o 
  -4   2   3    18174.30    16935.66    137.63 o 
  -3   2   3     4154.56     4433.17     38.34 o 
  -2   2   3    15060.60    14340.96    116.96 o 
  -1   2   3     1058.28     1064.43     12.27 o 
   0   2   3     1931.72     1920.83     19.70 o 
   1   2   3     3318.96     3224.47     30.42 o 
   2   2   3   121788.88   121871.05    980.45 o 
   3   2   3     5079.27     4969.98     49.44 o 
   4   2   3     3451.52     3401.32     30.36 o 
   5   2   3     2379.49     2195.74     20.93 o 
   6   2   3    21551.92    20938.66    169.93 o 
   7   2   3     4460.71     4161.96     38.50 o 
   8   2   3     8458.68     8016.34     74.34 o 
   9   2   3      336.99      373.35      8.91 o 
  10   2   3     1187.02     1023.19     14.28 o 
  11   2   3      277.69      360.97     11.71 o 
  12   2   3      548.34      578.90     11.11 o 
  13   2   3      971.92      871.81     13.65 o 
  14   2   3      146.90      219.74      8.05 o 
  15   2   3      447.38      423.13     10.33 o 
  16   2   3        6.58        3.23      5.98 o 
  17   2   3       13.17       32.50      6.40 o 
  18   2   3     2522.44     2591.83     29.55 o 
  19   2   3       41.63       86.63      7.04 o 
  20   2   3      797.92      840.70     13.38 o 
  21   2   3       92.67       99.14      6.56 o 
  22   2   3      652.47      626.81     14.69 o 
  23   2   3       10.23        0.00      7.59 o 
  24   2   3     1228.24     1214.35     19.60 o 
  25   2   3      665.60      657.85     16.05 o 
  26   2   3     1839.71     1663.97     24.00 o 
  27   2   3      164.42      167.41     10.49 o 
  28   2   3        7.09        0.00      8.44 o 
  29   2   3       80.66       78.28     10.79 o 
  30   2   3       59.29       61.46      9.90 o 
  31   2   3       41.73       37.54      9.31 o 
  32   2   3       79.20       90.98     10.92 o 
  33   2   3        2.22        0.00      9.79 o 
  34   2   3        0.01        0.00     10.37 o 
  35   2   3       12.95       42.56     12.31 o 
  36   2   3       12.65       24.37     11.54 o 
  37   2   3       20.38       54.95     12.65 o 
 -38   3   3       23.65        0.00     12.38 o 
 -37   3   3        5.84       17.03     12.29 o 
 -36   3   3        7.27        0.00     11.95 o 
 -35   3   3       30.73       16.81     11.85 o 
 -34   3   3        6.46       11.91     11.72 o 
 -33   3   3      222.94      271.62     15.31 o 
 -32   3   3      377.36      384.52     16.48 o 
 -31   3   3      172.43      179.24     13.54 o 
 -30   3   3      300.70      266.89     14.46 o 
 -29   3   3      313.00      293.03     14.38 o 
 -28   3   3       60.63       28.20     10.35 o 
 -27   3   3      101.92       87.48      9.71 o 
 -26   3   3       82.90       96.53     10.69 o 
 -25   3   3      101.17       94.47      9.46 o 
 -24   3   3       54.54       61.18      7.35 o 
 -23   3   3        3.77        0.00      6.45 o 
 -22   3   3      318.72      331.44     10.44 o 
 -21   3   3       17.08       24.35      5.75 o 
 -20   3   3      323.29      302.21     11.41 o 
 -19   3   3        5.84       11.02      5.39 o 
 -18   3   3      406.48      367.36      9.39 o 
 -17   3   3      210.67      214.00      7.49 o 
 -16   3   3      157.43      176.22     10.00 o 
 -15   3   3      192.97      208.69      8.88 o 
 -14   3   3        4.96        5.74      5.36 o 
 -13   3   3     1594.74     1495.80     18.10 o 
 -12   3   3     1138.16     1088.38     14.61 o 
 -11   3   3     1283.96     1374.21     17.56 o 
 -10   3   3        0.47        1.40      4.94 o 
  -9   3   3     3270.42     3299.32     30.91 o 
  -8   3   3      849.56      796.55     11.01 o 
  -7   3   3      172.82      162.54      6.30 o 
  -6   3   3       21.30       20.04      4.95 o 
  -5   3   3     7252.10     7052.86     60.20 o 
  -4   3   3     1222.42     1269.53     15.01 o 
  -3   3   3       35.33       44.94      5.38 o 
  -2   3   3     1232.36     1164.33     14.23 o 
  -1   3   3      835.11      766.76     11.38 o 
   0   3   3      206.56      207.99      6.81 o 
   1   3   3     1580.73     1559.74     17.23 o 
   2   3   3     1679.17     1641.73     17.87 o 
   3   3   3     6113.41     5961.69     51.88 o 
   4   3   3        1.08        9.67      5.43 o 
   5   3   3     3569.41     3792.86     69.44 o 
   6   3   3     1120.19     1133.01     13.77 o 
   7   3   3       34.55       48.20      5.02 o 
   8   3   3       83.51       94.11      6.40 o 
   9   3   3       22.41       34.17      4.49 o 
  10   3   3      367.36      308.65      7.84 o 
  11   3   3      851.28      795.69     13.57 o 
  12   3   3        9.59       14.15      6.21 o 
  13   3   3      385.40      406.31     10.56 o 
  14   3   3        6.28       17.13      6.55 o 
  15   3   3       37.08       38.54      6.78 o 
  16   3   3      322.06      275.66      9.55 o 
  17   3   3      206.13      179.56      8.66 o 
  18   3   3        8.98        9.81      7.04 o 
  19   3   3      445.00      461.01     12.19 o 
  20   3   3      404.20      444.26     12.52 o 
  21   3   3     2170.82     1987.59     26.23 o 
  22   3   3      419.53      452.46     13.22 o 
  23   3   3     3335.97     3144.84     38.95 o 
  24   3   3       59.61       41.78      9.20 o 
  25   3   3      325.91      319.32     12.25 o 
  26   3   3       18.16        0.00      8.23 o 
  27   3   3        5.85        0.56      8.51 o 
  28   3   3      377.60      340.06     14.11 o 
  29   3   3       19.89       24.15      9.74 o 
  30   3   3        8.64        4.15     11.61 o 
  31   3   3        0.24        0.00     10.74 o 
  32   3   3       12.23       13.02     11.53 o 
  33   3   3        3.81        8.24     11.49 o 
  34   3   3        0.06        0.00     11.27 o 
  35   3   3       22.39       43.91     12.62 o 
  36   3   3       40.62       58.04     12.66 o 
 -36   4   3       17.73       11.78     12.57 o 
 -35   4   3       34.75       32.91     12.71 o 
 -34   4   3       13.53       33.67     12.76 o 
 -33   4   3      290.43      258.11     15.70 o 
 -32   4   3       67.35       97.12     13.30 o 
 -31   4   3        3.50        0.00     11.56 o 
 -30   4   3       68.88       56.57     11.96 o 
 -29   4   3      160.66      165.86     13.79 o 
 -28   4   3       17.90        0.00     10.56 o 
 -27   4   3        0.10        0.00     10.01 o 
 -26   4   3        2.15        0.00     10.23 o 
 -25   4   3        5.89        0.00     10.48 o 
 -24   4   3        6.07       25.51     10.35 o 
 -23   4   3       16.39       27.99      8.90 o 
 -22   4   3      463.41      451.75     13.91 o 
 -21   4   3        8.69       13.01      8.28 o 
 -20   4   3      145.36      175.45      9.29 o 
 -19   4   3      278.66      264.82     10.15 o 
 -18   4   3        9.11        1.57      8.24 o 
 -17   4   3      391.25      338.91     10.22 o 
 -16   4   3      466.33      455.28     10.91 o 
 -15   4   3       13.32       18.67      6.59 o 
 -14   4   3      926.61      897.93     17.30 o 
 -13   4   3      356.94      376.49      8.64 o 
 -12   4   3     1696.08     1930.74     21.08 o 
 -11   4   3      166.55      196.26      8.89 o 
 -10   4   3     3259.70     3263.08     31.78 o 
  -9   4   3        1.53       16.98      7.52 o 
  -8   4   3      407.49      453.49      9.75 o 
  -7   4   3      825.59      821.98     12.77 o 
  -6   4   3      603.27      526.29     11.13 o 
  -5   4   3      203.93      213.87      7.79 o 
  -4   4   3        4.12        0.26      5.95 o 
  -3   4   3      246.72      283.36      8.56 o 
  -2   4   3      925.10      975.44     14.03 o 
  -1   4   3      892.43      853.00     13.23 o 
   0   4   3      724.68      711.91     12.22 o 
   1   4   3       50.93       66.27      6.88 o 
   2   4   3      720.14      711.99     12.11 o 
   3   4   3        5.03        0.00      7.19 o 
   4   4   3    23566.41    23904.38    195.45 o 
   5   4   3      276.46      374.92     10.04 o 
   6   4   3    28221.14    28922.00    235.27 o 
   7   4   3      709.12      716.15     22.37 o 
   8   4   3      251.51      340.73     11.82 o 
   9   4   3      371.65      352.45      8.82 o 
  10   4   3      798.46      853.22     12.56 o 
  11   4   3      112.70      105.55      6.14 o 
  12   4   3        0.28        0.00      4.79 o 
  13   4   3       46.00       40.85      6.80 o 
  14   4   3        5.34       14.70      7.87 o 
  15   4   3        1.42        0.00      6.99 o 
  16   4   3      127.77      121.59      8.65 o 
  17   4   3       70.18       55.44      8.55 o 
  18   4   3      286.57      261.35     10.86 o 
  19   4   3      602.79      622.99     14.94 o 
  20   4   3     3945.88     3785.49     48.06 o 
  21   4   3      512.12      462.04     14.24 o 
  22   4   3     4135.78     4054.48     45.49 o 
  23   4   3       72.20       74.91      9.93 o 
  24   4   3       23.60       34.86      9.89 o 
  25   4   3        1.16        0.00      9.39 o 
  26   4   3      117.58      116.17     11.16 o 
  27   4   3       53.18       54.95     11.57 o 
  28   4   3       31.71       34.34     11.54 o 
  29   4   3        8.35        8.56     12.28 o 
  30   4   3        0.12        0.00     11.23 o 
  31   4   3       30.05       28.58     12.16 o 
  32   4   3       22.54       18.61     12.32 o 
  33   4   3        0.32       29.18     12.91 o 
  34   4   3        0.25        0.00     12.33 o 
 -33   5   3      111.70      100.79     14.65 o 
 -32   5   3      149.45      129.93     15.04 o 
 -31   5   3       38.14       35.72     12.82 o 
 -30   5   3        3.37       15.47     12.62 o 
 -29   5   3       90.81      136.32     14.04 o 
 -28   5   3       17.00        0.00     11.62 o 
 -27   5   3        7.14       17.15     11.74 o 
 -26   5   3        0.19        6.14     11.06 o 
 -25   5   3      220.27      231.23     14.92 o 
 -24   5   3      132.23      113.17     12.86 o 
 -23   5   3       35.94       34.57     11.03 o 
 -22   5   3       12.56       14.44     10.67 o 
 -21   5   3        2.26        0.00      9.65 o 
 -20   5   3      158.12      203.58     11.57 o 
 -19   5   3      123.48      151.60     11.22 o 
 -18   5   3      217.43      242.24     12.22 o 
 -17   5   3      419.47      458.15     13.04 o 
 -16   5   3       25.31       25.78      7.75 o 
 -15   5   3       81.24       74.57      8.00 o 
 -14   5   3        8.68        2.03      6.84 o 
 -13   5   3      232.65      238.31      9.54 o 
 -12   5   3       49.38       40.27      9.20 o 
 -11   5   3     1507.06     1467.02     18.86 o 
 -10   5   3      191.28      235.69      8.83 o 
  -9   5   3     1097.67     1001.86     15.87 o 
  -8   5   3      133.27      130.64      7.66 o 
  -7   5   3      322.38      309.88      9.42 o 
  -6   5   3        2.28        0.00      6.51 o 
  -5   5   3     1153.14     1198.06     16.88 o 
  -4   5   3        3.86        0.00      6.28 o 
  -3   5   3        0.05        0.00      6.51 o 
  -2   5   3      132.62      171.74      8.38 o 
  -1   5   3      868.12      852.36     14.21 o 
   0   5   3      234.74      230.31      8.90 o 
   1   5   3      403.02      460.61     11.15 o 
   2   5   3       83.15      104.05      7.69 o 
   3   5   3      139.32      182.45      8.29 o 
   4   5   3       77.47       85.83      7.54 o 
   5   5   3       22.21       11.69      6.53 o 
   6   5   3      106.70      167.71      8.32 o 
   7   5   3      209.69      157.76      8.08 o 
   8   5   3       28.47       25.87      7.63 o 
   9   5   3      440.81      446.66     10.87 o 
  10   5   3      144.09      167.80      8.02 o 
  11   5   3        1.31        9.58      6.45 o 
  12   5   3      109.64      129.56      8.46 o 
  13   5   3        4.40        0.00      7.67 o 
  14   5   3       28.82       40.13      8.47 o 
  15   5   3        4.80       11.10      8.09 o 
  16   5   3       81.60       80.34      9.59 o 
  17   5   3      291.30      254.10     13.14 o 
  18   5   3        2.05       41.22      9.98 o 
  19   5   3     2468.76     2459.63     34.59 o 
  20   5   3       65.19       66.53     11.60 o 
  21   5   3      124.79      168.68     12.54 o 
  22   5   3       31.40       40.25     10.75 o 
  23   5   3       29.78       32.08     12.55 o 
  24   5   3       12.91       41.96     12.06 o 
  25   5   3       33.71       14.89     11.95 o 
  26   5   3        1.10        9.28     11.55 o 
  27   5   3       51.44       36.50     12.30 o 
  28   5   3        0.06        0.00     11.87 o 
  29   5   3        0.03        0.78     12.15 o 
  30   5   3        1.93        0.00     12.61 o 
  31   5   3        2.53        0.00     12.01 o 
 -29   6   3        0.09        0.00     12.51 o 
 -28   6   3       10.19        0.00     12.59 o 
 -27   6   3        1.27       17.41     12.61 o 
 -26   6   3       11.02       21.18     14.98 o 
 -25   6   3        7.15        0.00     11.36 o 
 -24   6   3      141.31      184.78     14.48 o 
 -23   6   3      132.92      123.36     13.44 o 
 -22   6   3        0.97        8.46     11.40 o 
 -21   6   3       14.14        6.33     11.65 o 
 -20   6   3      138.81      109.85     12.62 o 
 -19   6   3       17.07       15.14     10.80 o 
 -18   6   3      163.69      142.77     13.56 o 
 -17   6   3       32.26       24.68     10.64 o 
 -16   6   3       98.34      118.89     11.93 o 
 -15   6   3        2.08        0.00      8.54 o 
 -14   6   3        1.86        3.18      8.52 o 
 -13   6   3        4.70        0.00      7.75 o 
 -12   6   3       15.11        6.53      9.79 o 
 -11   6   3        8.74       15.61      7.95 o 
 -10   6   3       29.72       31.23      8.16 o 
  -9   6   3       68.99       79.96      8.13 o 
  -8   6   3      299.12      307.01     10.67 o 
  -7   6   3       20.23       48.73      7.98 o 
  -6   6   3      412.97      437.07     12.04 o 
  -5   6   3       88.52      199.96      9.77 o 
  -4   6   3       61.97      114.89      8.75 o 
  -3   6   3        9.75        0.00      7.27 o 
  -2   6   3      175.49      197.31     10.17 o 
  -1   6   3      159.24      181.17     11.25 o 
   0   6   3      325.80      386.54     11.46 o 
   1   6   3      195.29      232.73     10.38 o 
   2   6   3       33.29       21.40      8.29 o 
   3   6   3        7.54        3.37      7.91 o 
   4   6   3       18.61       28.75      7.74 o 
   5   6   3      114.97      125.49      9.14 o 
   6   6   3      454.08      435.44     14.35 o 
   7   6   3        9.28       15.23      8.61 o 
   8   6   3     5422.99     5023.53     48.62 o 
   9   6   3       13.17       25.45      8.81 o 
  10   6   3     5338.26     5380.61     81.36 o 
  11   6   3       69.66       80.65     11.11 o 
  12   6   3     1152.04     1015.96     19.64 o 
  13   6   3        0.29        0.00      9.11 o 
  14   6   3     1143.62     1136.30     20.99 o 
  15   6   3     1648.97     1580.77     26.81 o 
  16   6   3     3504.41     3600.30     46.01 o 
  17   6   3       88.08       89.28     12.14 o 
  18   6   3      156.33      194.00     17.14 o 
  19   6   3      180.50      206.66     15.27 o 
  20   6   3       53.38       46.77     12.27 o 
  21   6   3        0.36        0.00     11.52 o 
  22   6   3        6.77       31.38     13.29 o 
  23   6   3        9.50        2.09     11.72 o 
  24   6   3       84.24       58.66     12.79 o 
  25   6   3        0.72        0.00     12.05 o 
  26   6   3        9.86       11.22     12.59 o 
  27   6   3       33.59       23.83     12.73 o 
  28   6   3       75.99       63.96     14.31 o 
 -25   7   3        0.57        0.45     15.24 o 
 -24   7   3        7.48       12.32     13.08 o 
 -23   7   3       51.04       25.34     12.67 o 
 -22   7   3       41.48       14.49     14.07 o 
 -21   7   3       81.00       59.03     13.04 o 
 -20   7   3        3.30        1.97     11.70 o 
 -19   7   3      127.02      106.54     13.64 o 
 -18   7   3       49.04       22.86     11.57 o 
 -17   7   3        0.21        0.00     11.14 o 
 -16   7   3        1.17        7.19     12.53 o 
 -15   7   3        6.24        0.00     11.86 o 
 -14   7   3       40.76       36.21     10.75 o 
 -13   7   3       13.13       23.57     10.60 o 
 -12   7   3        6.31        4.02      9.50 o 
 -11   7   3       10.29        0.00      8.91 o 
 -10   7   3       71.27       91.38     10.06 o 
  -9   7   3        3.72        0.00      8.76 o 
  -8   7   3        9.73       18.23      8.98 o 
  -7   7   3      407.07      389.30     13.27 o 
  -6   7   3       75.46       80.81     10.19 o 
  -5   7   3      607.84      641.58     15.00 o 
  -4   7   3       14.78       31.69      9.07 o 
  -3   7   3       31.00       31.43      8.77 o 
  -2   7   3      104.65      104.56      9.59 o 
  -1   7   3       90.35      101.82     10.43 o 
   0   7   3        0.01        0.00      8.75 o 
   1   7   3      531.84      555.92     14.39 o 
   2   7   3       55.19       28.16      8.90 o 
   3   7   3        1.44        7.25      8.28 o 
   4   7   3        6.88        0.00      8.67 o 
   5   7   3       20.55       17.73      8.45 o 
   6   7   3       62.21       64.41      9.07 o 
   7   7   3       59.41       50.71      9.63 o 
   8   7   3       62.97       70.94     11.19 o 
   9   7   3       69.12       58.70     10.57 o 
  10   7   3        1.22        4.56      9.81 o 
  11   7   3      360.22      354.17     15.64 o 
  12   7   3        6.28       22.00     11.59 o 
  13   7   3      669.35      599.33     18.79 o 
  14   7   3       77.97      118.67     13.43 o 
  15   7   3      204.03      266.46     18.04 o 
  16   7   3       55.29      102.34     14.33 o 
  17   7   3        6.53        4.02     11.80 o 
  18   7   3        0.87        1.12     14.93 o 
  19   7   3        8.19        0.00     13.26 o 
  20   7   3        0.50       20.34     18.84 o 
  21   7   3        1.72        0.00     15.04 o 
  22   7   3       19.28        0.00     13.64 o 
  23   7   3        6.97        0.00     13.78 o 
 -17   8   3        0.25        0.00     12.24 o 
 -16   8   3        0.27        0.00     11.90 o 
 -15   8   3        0.61        0.00     11.95 o 
 -14   8   3        2.21        7.47     14.60 o 
 -13   8   3       19.83       26.87     14.68 o 
 -12   8   3        1.21        0.00     13.04 o 
 -11   8   3       14.70        0.00     12.08 o 
 -10   8   3       10.11       13.60     12.81 o 
  -9   8   3        3.81        0.00     13.26 o 
  -8   8   3        2.73        5.87     10.33 o 
  -7   8   3        6.45       14.72     10.69 o 
  -6   8   3       68.90       83.43     13.63 o 
  -5   8   3      111.64      123.87     12.95 o 
  -4   8   3      265.95      278.22     14.36 o 
  -3   8   3      161.37      173.76     13.05 o 
  -2   8   3      121.53      123.75     14.47 o 
  -1   8   3        3.46       48.06     10.44 o 
   0   8   3        7.47        2.27      9.81 o 
   1   8   3       16.66       18.99     11.45 o 
   2   8   3        2.99        0.00      9.99 o 
   3   8   3        9.83        9.31     10.06 o 
   4   8   3        7.34        0.00     10.42 o 
   5   8   3       13.42       16.41     12.54 o 
   6   8   3       32.49       17.89     11.64 o 
   7   8   3        8.38       20.18     15.07 o 
   8   8   3        2.74        0.00     11.90 o 
   9   8   3        7.76        0.00     12.34 o 
  10   8   3      193.69      259.88     16.80 o 
  11   8   3      121.95      179.06     21.49 o 
  12   8   3      102.62      218.54     17.71 o 
  13   8   3      136.00      170.88     15.95 o 
  14   8   3      249.45      299.71     19.64 o 
  15   8   3       89.40      100.07     18.08 o 
  16   8   3      473.71      435.41     23.49 o 
 -40   0   4       57.06       74.98     24.24 o 
 -39   0   4        2.94        0.00     16.87 o 
 -38   0   4       37.25       69.39     19.71 o 
 -37   0   4       64.29       72.69     15.50 o 
 -36   0   4       48.77       21.76     13.21 o 
 -35   0   4       79.26       68.46     13.74 o 
 -34   0   4      769.71      683.56     29.40 o 
 -33   0   4      225.90      205.10     14.30 o 
 -32   0   4     1345.84     1177.79     34.81 o 
 -31   0   4      144.53      164.87     13.17 o 
 -30   0   4       25.81       20.81     10.56 o 
 -29   0   4      159.40      174.62     12.57 o 
 -28   0   4     2222.24     2236.96     35.76 o 
 -27   0   4     3789.00     3430.85     48.74 o 
 -26   0   4       71.56       70.74     11.98 o 
 -25   0   4     1301.02     1371.70     24.97 o 
 -24   0   4        0.35        3.25      8.38 o 
 -23   0   4       72.33       60.54     10.70 o 
 -22   0   4      160.82      220.34     11.66 o 
 -21   0   4      205.76      251.15     15.01 o 
 -20   0   4     1353.41     1595.01     25.30 o 
 -19   0   4      606.56      649.04     15.24 o 
 -18   0   4      685.02      771.23     21.56 o 
 -17   0   4      847.02      799.69     17.56 o 
 -16   0   4     1959.83     1846.70     27.06 o 
 -15   0   4     2479.37     2396.74     32.90 o 
 -14   0   4      634.86      558.74     12.81 o 
 -13   0   4     1131.30     1128.07     18.50 o 
 -12   0   4      500.66      480.06     12.80 o 
 -11   0   4      599.88      500.72     11.64 o 
 -10   0   4     7499.95     7498.14     88.15 o 
  -9   0   4     1469.77     1587.49     22.14 o 
  -8   0   4    29689.96    30424.54    345.44 o 
  -7   0   4     6779.81     6514.49     76.50 o 
  -6   0   4      179.11       94.94      6.06 o 
  -5   0   4    15039.25    13439.13    153.71 o 
  -4   0   4    52306.63    51168.96    673.67 o 
  -3   0   4    11810.00    10404.34    119.62 o 
  -2   0   4     6957.84     6789.97     78.67 o 
  -1   0   4     3092.35     2867.34     34.82 o 
   0   0   4      586.14      495.25      9.58 o 
   1   0   4     1802.92     1700.60     22.29 o 
   2   0   4     9219.84     8891.96    102.71 o 
   3   0   4     6747.07     5962.14     69.93 o 
   4   0   4      159.27      135.34      6.38 o 
   5   0   4       67.31      142.35      9.09 o 
   6   0   4     1962.04     2037.49     27.24 o 
   7   0   4     1241.98     1296.94     19.20 o 
   8   0   4      808.73      821.09     19.41 o 
   9   0   4       33.77       41.00      6.62 o 
  10   0   4     3692.66     3984.86     49.66 o 
  11   0   4       28.03       10.91      6.62 o 
  12   0   4        3.19        0.00      6.40 o 
  13   0   4      151.25      170.02      8.66 o 
  14   0   4      817.28      865.89     16.74 o 
  15   0   4     4631.24     4828.58     60.73 o 
  16   0   4     1019.89      827.72     16.83 o 
  17   0   4       13.24       61.44      7.94 o 
  18   0   4      421.38      403.36     12.97 o 
  19   0   4      194.38      194.60     11.93 o 
  20   0   4        4.77        6.32      7.69 o 
  21   0   4      216.78      212.03     11.19 o 
  22   0   4      217.83      260.60     11.92 o 
  23   0   4     1662.93     1636.26     27.87 o 
  24   0   4        0.13        0.00      8.92 o 
  25   0   4       28.74       20.49     10.10 o 
  26   0   4       26.31       19.04     10.60 o 
  27   0   4     1405.13     1456.87     27.90 o 
  28   0   4    10096.39     9722.09    126.55 o 
  29   0   4     2186.53     2185.87     36.49 o 
  30   0   4     1036.38      977.65     26.67 o 
  31   0   4      107.55       59.11     17.46 o 
  32   0   4      327.82      277.20     20.60 o 
  33   0   4      172.76      206.57     20.52 o 
  34   0   4        1.98       17.28     17.01 o 
  35   0   4        3.03        0.00     15.85 o 
  36   0   4        6.47        5.29     17.04 o 
  37   0   4        1.11        0.00     17.04 o 
  38   0   4       54.76       47.16     18.95 o 
 -40   1   4        4.27        0.00     12.13 o 
 -39   1   4       79.69      108.92     14.21 o 
 -38   1   4        0.78        0.00     14.43 o 
 -37   1   4      199.34      181.70     13.99 o 
 -36   1   4       33.62       25.13     10.09 o 
 -35   1   4      385.49      394.20     16.83 o 
 -34   1   4       18.83        8.49      9.43 o 
 -33   1   4       41.94       39.85      9.27 o 
 -32   1   4      313.76      376.07     12.78 o 
 -31   1   4        6.10       15.33      7.74 o 
 -30   1   4      867.27      817.31     15.59 o 
 -29   1   4      757.24      835.31     14.62 o 
 -28   1   4      469.17      484.80     11.41 o 
 -27   1   4      322.31      364.82     10.31 o 
 -26   1   4      483.79      492.15     11.02 o 
 -25   1   4      634.97      610.63     11.77 o 
 -24   1   4      232.18      239.16      9.78 o 
 -23   1   4      164.97      213.06      7.74 o 
 -22   1   4        4.00       16.74      5.73 o 
 -21   1   4      713.41      811.21     13.91 o 
 -20   1   4      339.04      365.24      8.74 o 
 -19   1   4     2952.67     3078.62     29.45 o 
 -18   1   4      504.45      562.01     10.10 o 
 -17   1   4     1035.70     1151.78     14.08 o 
 -16   1   4      303.97      278.17      7.04 o 
 -15   1   4        1.40        1.60      4.60 o 
 -14   1   4      200.02      217.99      6.36 o 
 -13   1   4      154.77      114.11      5.23 o 
 -12   1   4      333.12      429.08      7.58 o 
 -11   1   4      204.97      169.99      6.01 o 
 -10   1   4     3173.53     2649.47     25.42 o 
  -9   1   4      209.80      186.11      6.27 o 
  -8   1   4     2143.02     2165.48     21.31 o 
  -7   1   4     1220.63     1095.20     12.49 o 
  -6   1   4     1216.95     1332.25     13.42 o 
  -5   1   4     7338.46     7309.37     60.46 o 
  -4   1   4       23.35       37.23      3.56 o 
  -3   1   4     4291.23     4293.47     36.30 o 
  -2   1   4     1791.58     1502.05     15.17 o 
  -1   1   4    16114.50    14098.20    124.99 o 
   0   1   4     7574.89     7140.03     64.66 o 
   1   1   4      171.94      185.94      5.34 o 
   2   1   4      390.26      440.64      9.25 o 
   3   1   4     4539.56     3715.14     31.96 o 
   4   1   4     2192.99     2049.39     18.98 o 
   5   1   4     6052.61     6047.13     50.72 o 
   6   1   4     3064.58     2540.86     23.27 o 
   7   1   4     1892.79     1884.82     18.34 o 
   8   1   4      388.17      333.69      7.80 o 
   9   1   4     2234.39     2226.26     21.11 o 
  10   1   4     2292.44     2055.57     19.97 o 
  11   1   4     2031.15     1847.01     18.59 o 
  12   1   4     2025.03     1957.05     20.76 o 
  13   1   4      150.89      219.92      6.27 o 
  14   1   4      327.49      334.39      7.47 o 
  15   1   4      168.17      254.43      7.72 o 
  16   1   4     1241.52     1340.06     15.55 o 
  17   1   4     3120.99     3179.98     30.34 o 
  18   1   4      160.83      163.76      6.59 o 
  19   1   4        4.74       19.70      5.27 o 
  20   1   4        2.62        0.00      5.32 o 
  21   1   4       20.40       41.55      6.03 o 
  22   1   4      469.42      458.24     10.40 o 
  23   1   4      190.03      249.99      8.42 o 
  24   1   4       13.84        8.58      6.62 o 
  25   1   4     3978.88     3796.32     37.29 o 
  26   1   4      316.87      352.79     14.76 o 
  27   1   4     1102.21     1120.60     19.86 o 
  28   1   4      132.33      162.45     10.74 o 
  29   1   4        7.35       11.29      9.05 o 
  30   1   4      219.99      214.69     11.63 o 
  31   1   4      689.15      697.99     17.06 o 
  32   1   4      178.36      202.88     12.61 o 
  33   1   4      241.52      211.19     12.13 o 
  34   1   4        0.00        8.77     10.83 o 
  35   1   4       12.70       14.99     14.17 o 
  36   1   4       27.35       15.95     12.34 o 
  37   1   4        0.01       20.45     12.19 o 
 -39   2   4        0.23        2.26     12.17 o 
 -38   2   4      112.60      155.01     18.02 o 
 -37   2   4        0.00       37.25     11.89 o 
 -36   2   4       36.92       37.20     11.45 o 
 -35   2   4        1.29        0.00     10.67 o 
 -34   2   4        1.14        8.82     10.45 o 
 -33   2   4        3.64        0.00     10.24 o 
 -32   2   4        0.00        0.00      9.18 o 
 -31   2   4      815.93      809.88     18.93 o 
 -30   2   4       78.55      135.79     10.90 o 
 -29   2   4       96.15       97.69      8.95 o 
 -28   2   4       10.97        6.08      7.53 o 
 -27   2   4        9.53        3.13      7.45 o 
 -26   2   4       70.39      101.91      8.20 o 
 -25   2   4      217.39      231.36      8.84 o 
 -24   2   4        8.84       15.77      5.80 o 
 -23   2   4       47.60       55.23      7.21 o 
 -22   2   4        0.00        6.18      5.44 o 
 -21   2   4       17.81       60.10      5.56 o 
 -20   2   4       60.49       78.49      5.67 o 
 -19   2   4      130.39      113.79      9.71 o 
 -18   2   4      419.82      417.02      8.15 o 
 -17   2   4      407.11      316.14      7.17 o 
 -16   2   4     1969.02     2180.29     24.80 o 
 -15   2   4       85.64      121.37     11.16 o 
 -14   2   4     3172.21     3771.54     48.21 o 
 -13   2   4      219.72      308.78      8.24 o 
 -12   2   4     1588.03     1516.35     42.39 o 
 -11   2   4      149.76      119.90      6.25 o 
 -10   2   4      580.26      518.84     10.01 o 
  -9   2   4       50.48       40.90      5.48 o 
  -8   2   4      238.48      255.68      8.40 o 
  -7   2   4      239.46      195.71      5.62 o 
  -6   2   4      414.39      408.14      7.36 o 
  -5   2   4      310.23      371.23      7.21 o 
  -4   2   4     3245.25     3930.37     34.51 o 
  -3   2   4      143.68      130.61      5.11 o 
  -2   2   4     6724.00     6291.00     55.37 o 
  -1   2   4     3153.77     3089.65     27.85 o 
   0   2   4     1160.13     1248.41     13.53 o 
   1   2   4      158.78      152.85      5.13 o 
   2   2   4      474.50      678.99     10.23 o 
   3   2   4      546.53      523.74      9.32 o 
   4   2   4     1052.65      978.48     11.58 o 
   5   2   4      134.24       73.38      4.37 o 
   6   2   4      364.42      361.43      6.79 o 
   7   2   4      239.72      198.00      6.12 o 
   8   2   4     1072.30     1014.94     12.90 o 
   9   2   4      640.81      548.36     20.20 o 
  10   2   4     2025.34     2172.40     24.31 o 
  11   2   4      152.19      141.65      7.89 o 
  12   2   4      154.58       85.29      6.23 o 
  13   2   4        4.35        6.95      5.92 o 
  14   2   4     1364.19     1312.27     19.34 o 
  15   2   4        0.44       16.57      6.00 o 
  16   2   4      821.18      834.39     14.09 o 
  17   2   4      313.84      320.01     10.00 o 
  18   2   4     1628.25     1652.27     21.94 o 
  19   2   4       91.41      208.02     12.51 o 
  20   2   4        8.00       13.93      7.09 o 
  21   2   4      249.60      262.64     11.41 o 
  22   2   4     2604.92     2489.26     30.21 o 
  23   2   4      423.49      380.12     15.00 o 
  24   2   4     2997.71     2814.53     35.61 o 
  25   2   4       48.84       39.58      9.01 o 
  26   2   4      747.53      759.68     21.83 o 
  27   2   4        4.25        0.00      9.08 o 
  28   2   4      251.60      239.27     12.74 o 
  29   2   4       23.53       13.10      9.06 o 
  30   2   4       43.54       45.71      9.55 o 
  31   2   4       63.73       43.68     10.07 o 
  32   2   4      338.87      362.60     13.91 o 
  33   2   4      103.07      100.65     11.24 o 
  34   2   4      106.98       95.25     11.96 o 
  35   2   4       30.15       63.06     12.02 o 
  36   2   4       73.86       99.67     13.34 o 
  37   2   4        0.54        0.00     11.74 o 
 -38   3   4        4.67       17.34     12.81 o 
 -37   3   4       22.97        4.54     12.04 o 
 -36   3   4       62.74       67.86     12.87 o 
 -35   3   4       52.55       68.10     12.32 o 
 -34   3   4       83.20       54.59     12.20 o 
 -33   3   4        2.23        0.00     10.69 o 
 -32   3   4      305.33      324.63     15.39 o 
 -31   3   4      658.51      656.15     19.31 o 
 -30   3   4      413.22      377.16     15.72 o 
 -29   3   4      179.82      184.90     12.82 o 
 -28   3   4      166.75      166.83     10.59 o 
 -27   3   4      465.72      449.35     14.11 o 
 -26   3   4      118.35      144.22     10.38 o 
 -25   3   4       22.85       20.47      7.36 o 
 -24   3   4      214.50      189.23      9.36 o 
 -23   3   4       70.35      136.38      8.55 o 
 -22   3   4        7.81       18.21      6.69 o 
 -21   3   4       43.02      106.64      7.88 o 
 -20   3   4      100.03      101.14      7.57 o 
 -19   3   4      107.65      132.40      7.81 o 
 -18   3   4       88.67       82.07      6.29 o 
 -17   3   4      454.30      468.91      9.66 o 
 -16   3   4      803.64      799.67     17.96 o 
 -15   3   4     4939.30     5247.39     49.31 o 
 -14   3   4      327.21      365.71      8.90 o 
 -13   3   4     1242.93     1361.39     17.01 o 
 -12   3   4        2.18       10.89      5.23 o 
 -11   3   4     1890.43     1737.42     19.87 o 
 -10   3   4       19.69       19.08      6.35 o 
  -9   3   4       57.32       46.36      4.56 o 
  -8   3   4       12.02       45.14      8.20 o 
  -7   3   4     1084.63     1000.17     12.64 o 
  -5   3   4      127.52      102.09      5.65 o 
  -4   3   4      603.31      632.10     10.23 o 
  -3   3   4      353.01      389.74      8.40 o 
  -1   3   4     1115.22     1048.27     13.78 o 
   0   3   4        2.22       22.64      5.06 o 
   1   3   4     1604.49     1425.35     16.76 o 
   2   3   4       19.65       23.07      5.13 o 
   3   3   4    16830.82    17041.90    144.69 o 
   4   3   4      894.68      831.80     11.67 o 
   5   3   4     4838.85     4871.35     43.18 o 
   6   3   4       30.63       29.28      6.15 o 
   7   3   4     2290.70     2457.19     25.00 o 
   8   3   4        1.54        0.00      4.24 o 
   9   3   4      359.11      435.20     29.90 o 
  10   3   4        5.82        0.00      6.12 o 
  11   3   4        4.34       16.70      6.31 o 
  12   3   4        1.24        0.00      6.19 o 
  13   3   4      512.50      506.25     11.44 o 
  14   3   4       85.38       88.31      7.51 o 
  15   3   4      180.64      166.88      8.32 o 
  16   3   4      378.69      370.28     10.94 o 
  17   3   4        4.33       11.46      7.12 o 
  18   3   4       21.95       22.98      7.40 o 
  19   3   4       40.22       47.98      8.14 o 
  20   3   4       34.83       56.52      8.54 o 
  21   3   4      236.58      278.24     11.21 o 
  22   3   4      212.29      212.44     11.00 o 
  23   3   4     2159.55     2090.54     31.40 o 
  24   3   4       87.68      105.22      9.87 o 
  25   3   4        8.78        0.00      8.96 o 
  26   3   4      281.77      258.76     11.76 o 
  27   3   4       24.30       29.45      8.84 o 
  28   3   4        0.00        1.73      9.60 o 
  29   3   4       50.92       25.82     10.32 o 
  30   3   4        3.29        0.00     10.00 o 
  31   3   4       15.26        8.18      9.93 o 
  32   3   4        0.46       17.02     11.50 o 
  33   3   4        4.12        0.00     10.82 o 
  34   3   4       18.68       19.32     12.03 o 
  35   3   4       79.54       42.52     12.84 o 
 -36   4   4        1.55        9.00     12.75 o 
 -35   4   4       20.53        3.38     12.57 o 
 -34   4   4      159.73      149.69     14.52 o 
 -33   4   4       37.10       35.74     12.88 o 
 -32   4   4      469.29      464.82     22.97 o 
 -31   4   4       38.00       38.65     13.16 o 
 -30   4   4      114.69      106.10     13.21 o 
 -29   4   4       18.15        0.00     11.24 o 
 -28   4   4       82.24       40.58     11.14 o 
 -27   4   4       34.62       34.93     11.44 o 
 -26   4   4       29.58       23.09     10.52 o 
 -25   4   4        4.03       14.09      9.13 o 
 -24   4   4        2.46        0.00     10.75 o 
 -23   4   4        1.87        0.64      8.87 o 
 -22   4   4      205.14      196.83      9.94 o 
 -21   4   4       39.45       41.08      8.04 o 
 -20   4   4      377.80      377.96     11.47 o 
 -19   4   4     1022.23      913.57     16.61 o 
 -18   4   4      113.20      103.43      8.30 o 
 -17   4   4      124.61      135.72      7.82 o 
 -16   4   4       40.99       42.40      7.16 o 
 -15   4   4       32.62       28.62      6.49 o 
 -14   4   4       26.30       40.01      6.51 o 
 -13   4   4      103.73       91.44      6.96 o 
 -12   4   4     6843.07     7037.27     64.96 o 
 -11   4   4      780.77      680.23     11.37 o 
 -10   4   4     3778.45     4045.96     42.31 o 
  -9   4   4     2484.45     2417.72     26.11 o 
  -8   4   4      236.97      262.80      9.29 o 
  -7   4   4      374.90      330.39      8.86 o 
  -6   4   4     1799.64     1734.52     19.81 o 
  -5   4   4      194.81      238.42      8.49 o 
  -4   4   4     1818.79     1857.12     20.74 o 
  -3   4   4     1698.31     1653.48     19.11 o 
  -2   4   4       56.17       94.39      6.66 o 
  -1   4   4     1236.70     1187.78     15.68 o 
   0   4   4       80.10      100.62      8.23 o 
   1   4   4     1019.43      999.37     14.17 o 
   2   4   4      958.62      871.69     13.79 o 
   3   4   4     1832.20     1820.80     20.47 o 
   4   4   4     9004.69     8757.30     75.24 o 
   5   4   4      227.12      242.45     10.73 o 
   6   4   4     6599.53     6476.74     59.69 o 
   7   4   4      192.81      200.00      7.74 o 
   8   4   4     1175.55     1080.16     16.30 o 
   9   4   4      453.80      381.12      9.80 o 
  10   4   4      374.51      416.10     10.44 o 
  11   4   4      121.42      142.95      6.23 o 
  12   4   4      248.12      264.93      8.36 o 
  13   4   4       42.00       37.50      7.61 o 
  14   4   4       90.66       90.87      8.18 o 
  15   4   4       26.19       14.65      7.48 o 
  16   4   4       18.73       14.66      7.74 o 
  17   4   4      836.91      722.17     15.26 o 
  18   4   4     2583.08     2566.58     31.64 o 
  19   4   4     1377.88     1262.98     20.57 o 
  20   4   4     2208.36     2082.93     28.12 o 
  21   4   4      168.33      192.10     14.66 o 
  22   4   4      327.32      272.58     12.11 o 
  23   4   4      116.60      135.65     10.51 o 
  24   4   4      219.28      246.66     12.11 o 
  25   4   4       47.29       58.77     11.63 o 
  26   4   4       14.57       35.81     10.43 o 
  27   4   4        4.53        0.00      9.99 o 
  28   4   4       40.44       19.07     10.62 o 
  29   4   4        5.21       19.38     11.59 o 
  30   4   4        0.86        0.00     14.66 o 
  31   4   4        0.92        0.00     11.52 o 
  32   4   4        4.88        6.06     11.94 o 
  33   4   4       32.28       20.96     12.69 o 
 -33   5   4      377.49      392.83     18.69 o 
 -32   5   4      146.18      130.56     16.18 o 
 -31   5   4       75.77       73.41     13.53 o 
 -30   5   4       11.78       30.93     13.56 o 
 -29   5   4       37.50       13.29     11.90 o 
 -28   5   4        8.46        0.00     11.10 o 
 -27   5   4       25.77        9.33     13.26 o 
 -26   5   4      101.47       78.95     12.46 o 
 -25   5   4      205.18      215.29     14.26 o 
 -24   5   4       50.15       25.27     11.58 o 
 -23   5   4      126.06      121.71     12.62 o 
 -22   5   4        0.05        0.00      8.96 o 
 -21   5   4        5.34        0.00      9.09 o 
 -20   5   4        7.69        0.50      8.75 o 
 -19   5   4      334.00      313.78     12.99 o 
 -18   5   4       13.67        3.67      8.04 o 
 -17   5   4      173.53      211.87     10.47 o 
 -16   5   4      160.20      167.47     10.01 o 
 -15   5   4        0.26        0.00      7.11 o 
 -14   5   4        4.95        3.40      6.87 o 
 -13   5   4      287.23      285.70     10.04 o 
 -12   5   4       18.22       29.17      7.84 o 
 -11   5   4      771.63      763.89     13.74 o 
 -10   5   4      307.31      318.20      9.91 o 
  -9   5   4       60.88       76.48      7.00 o 
  -8   5   4      605.94      621.14     12.04 o 
  -7   5   4     1139.37     1152.20     16.47 o 
  -6   5   4      299.13      331.66     10.08 o 
  -5   5   4      205.48      261.85      9.15 o 
  -4   5   4       46.03       47.88      6.95 o 
  -3   5   4       12.11       16.37      6.67 o 
  -2   5   4      119.98      273.01      9.10 o 
  -1   5   4     1306.73     1236.77     17.16 o 
   0   5   4       13.30       19.10      7.00 o 
   1   5   4      201.40      203.14      8.66 o 
   2   5   4      185.19      234.20      9.43 o 
   3   5   4     1964.94     1997.14     23.11 o 
   4   5   4      164.78      157.81      8.09 o 
   5   5   4       97.44      126.71      7.83 o 
   6   5   4       23.75       16.05      7.91 o 
   7   5   4      766.28      649.16     12.44 o 
   8   5   4      491.62      477.56     11.36 o 
   9   5   4      441.78      501.62     13.01 o 
  10   5   4       13.80        3.12      6.31 o 
  11   5   4       94.30       97.11      9.08 o 
  12   5   4      126.72      139.84     10.25 o 
  13   5   4        9.88        5.13      8.39 o 
  14   5   4      100.58       96.86      9.59 o 
  15   5   4      131.05      192.84     10.60 o 
  16   5   4      259.59      342.36     12.70 o 
  17   5   4       42.16      131.98     10.78 o 
  18   5   4      812.44      694.64     16.70 o 
  19   5   4        1.69       43.73     10.50 o 
  20   5   4       16.39        4.86     11.85 o 
  21   5   4        2.19        0.00      9.83 o 
  22   5   4       49.24       45.32     10.99 o 
  23   5   4      446.23      482.82     16.58 o 
  24   5   4       24.74       11.00     10.84 o 
  25   5   4        4.60       18.52     18.78 o 
  26   5   4       13.35       26.61     11.51 o 
  27   5   4        6.84        2.08     11.81 o 
  28   5   4        0.11        0.00     11.34 o 
  29   5   4        2.14       19.74     12.04 o 
  30   5   4        1.24        0.00     12.85 o 
  31   5   4        6.55        0.00     13.07 o 
 -29   6   4       30.84       40.19     13.31 o 
 -28   6   4        5.47        0.00     11.95 o 
 -27   6   4       24.41        5.85     12.08 o 
 -26   6   4       61.46       48.24     14.88 o 
 -25   6   4       73.87       83.91     13.23 o 
 -24   6   4       18.08       31.10     12.85 o 
 -23   6   4        0.32       16.59     11.88 o 
 -22   6   4        2.34        0.00     11.54 o 
 -21   6   4       96.94       85.98     12.65 o 
 -20   6   4       85.75       65.68     12.24 o 
 -19   6   4        1.00        0.00     10.47 o 
 -18   6   4      300.68      303.92     13.69 o 
 -17   6   4      112.59      121.20     11.54 o 
 -16   6   4       69.19       53.85      9.45 o 
 -15   6   4       35.57       18.35      9.21 o 
 -14   6   4        1.57        5.96      8.55 o 
 -13   6   4       12.20        0.00      8.93 o 
 -12   6   4       69.03       57.36      9.18 o 
 -11   6   4        0.05        9.64      7.92 o 
 -10   6   4       10.52        5.51      7.83 o 
  -9   6   4      263.52      267.66     11.09 o 
  -8   6   4     1094.08     1070.87     17.19 o 
  -7   6   4       28.23       31.04      7.86 o 
  -6   6   4      565.71      546.48     13.55 o 
  -5   6   4       35.81       27.38      7.88 o 
  -4   6   4      426.74      568.03     12.93 o 
  -3   6   4        2.73        0.00      7.51 o 
  -2   6   4      964.50      957.61     16.30 o 
  -1   6   4      366.37      394.13     12.96 o 
   0   6   4     1265.39     1263.34     18.78 o 
   1   6   4      205.43      225.40      9.84 o 
   2   6   4      779.13      768.59     15.44 o 
   3   6   4       48.02       39.70      7.89 o 
   4   6   4        0.08        0.00      7.35 o 
   5   6   4      157.79      156.68      9.33 o 
   6   6   4     1615.62     1485.15     20.65 o 
   7   6   4      150.13      183.10     12.11 o 
   8   6   4     8315.93     7635.53     69.39 o 
   9   6   4      293.40      341.30     12.62 o 
  10   6   4     1474.89     1296.61     25.78 o 
  11   6   4       96.74      158.91     14.07 o 
  12   6   4       15.37       14.92      9.63 o 
  13   6   4       40.28       34.14      9.78 o 
  14   6   4     1133.64     1120.17     22.05 o 
  15   6   4      468.70      720.83     17.96 o 
  16   6   4      825.24      806.60     20.32 o 
  17   6   4        0.92       41.83     11.49 o 
  18   6   4       25.71        5.26     10.86 o 
  19   6   4       16.75       16.31     11.11 o 
  20   6   4       55.57       60.24     11.98 o 
  21   6   4        5.83        0.27     11.14 o 
  22   6   4       25.27       15.59     11.69 o 
  23   6   4       13.73        5.91     11.94 o 
  24   6   4       84.34       59.17     14.00 o 
  25   6   4       52.35       41.28     12.75 o 
  26   6   4      117.22      117.41     14.48 o 
  27   6   4        4.58       12.59     12.66 o 
 -25   7   4        0.20        0.00     12.69 o 
 -24   7   4       14.58        7.75     12.59 o 
 -23   7   4        1.76        0.00     11.80 o 
 -22   7   4       11.70        0.00     11.91 o 
 -21   7   4       51.03       55.50     13.29 o 
 -20   7   4        1.12        0.90     11.99 o 
 -19   7   4       37.68       28.23     12.55 o 
 -18   7   4       19.04       14.62     11.67 o 
 -17   7   4       13.56        0.00     10.92 o 
 -16   7   4        4.46        0.88     11.33 o 
 -15   7   4       50.09       41.76     10.96 o 
 -14   7   4       18.53        0.00      9.91 o 
 -13   7   4        2.69        3.87     10.24 o 
 -12   7   4        1.77        0.00      9.59 o 
 -11   7   4       24.61       19.04     12.30 o 
 -10   7   4        1.96        0.00      9.09 o 
  -9   7   4      134.23      119.27     11.15 o 
  -8   7   4        3.26        4.88      9.04 o 
  -7   7   4       82.00      119.69     11.55 o 
  -6   7   4      141.18      186.61     11.08 o 
  -5   7   4      271.74      252.36     11.31 o 
  -4   7   4      105.44      133.28     10.14 o 
  -3   7   4      161.57      152.15     10.43 o 
  -2   7   4       92.39      212.67     11.16 o 
  -1   7   4      154.19      174.18     12.96 o 
   0   7   4       74.53       68.81      9.96 o 
   1   7   4      193.57      173.99     11.00 o 
   2   7   4        3.53        0.00      8.57 o 
   3   7   4        3.16        0.00      8.70 o 
   4   7   4        6.80        0.00      8.76 o 
   5   7   4       13.66       14.12      8.93 o 
   6   7   4        5.89        6.78      9.73 o 
   7   7   4        1.30        7.54     10.37 o 
   8   7   4        7.65       20.65     11.14 o 
   9   7   4        2.16        9.29     10.32 o 
  10   7   4       25.05       20.54     11.09 o 
  11   7   4      124.44      138.23     12.84 o 
  12   7   4       42.29       39.83     13.14 o 
  13   7   4      232.20      269.72     16.19 o 
  14   7   4      642.53      645.61     21.10 o 
  15   7   4       37.68       72.74     13.17 o 
  16   7   4       58.93       78.23     13.97 o 
  17   7   4        7.89        0.00     12.59 o 
  18   7   4       33.80       38.53     14.68 o 
  19   7   4        4.97        7.69     13.45 o 
  20   7   4        1.74        0.00     13.42 o 
  21   7   4        0.05        0.00     13.50 o 
  22   7   4        0.19        0.00     14.92 o 
 -17   8   4        1.65        2.78     13.62 o 
 -16   8   4       11.09       10.75     13.23 o 
 -15   8   4        2.01        7.20     13.22 o 
 -14   8   4        9.50       23.44     13.44 o 
 -13   8   4        0.08        0.00     12.54 o 
 -12   8   4        4.52        0.00     11.46 o 
 -11   8   4        0.88        6.03     12.25 o 
 -10   8   4        7.55       11.37     11.84 o 
  -9   8   4       10.39        3.80     11.83 o 
  -8   8   4       81.03      117.58     13.61 o 
  -7   8   4       11.71        0.00     13.76 o 
  -6   8   4      565.05      526.39     18.02 o 
  -5   8   4        0.03        8.38     10.55 o 
  -4   8   4      973.45     1052.68     23.44 o 
  -3   8   4       25.13       14.60     10.84 o 
  -2   8   4      307.44      320.06     16.68 o 
  -1   8   4        6.24        0.00      9.85 o 
   0   8   4       48.68       52.02     11.28 o 
   1   8   4        0.85        0.00      9.54 o 
   2   8   4        3.83        0.00      9.94 o 
   3   8   4        0.62        0.00     10.93 o 
   4   8   4        1.84        0.00     11.16 o 
   5   8   4        6.98        0.00     11.36 o 
   6   8   4      102.40      108.40     13.70 o 
   7   8   4        6.11        4.03     12.65 o 
   8   8   4       66.73       40.05     13.73 o 
   9   8   4       53.48       38.39     13.24 o 
  10   8   4     1782.95     1578.49     31.53 o 
  11   8   4        0.11       25.80     13.76 o 
  12   8   4     2295.38     1912.18     35.02 o 
  13   8   4      105.19      112.55     15.98 o 
  14   8   4      749.56      685.51     28.74 o 
  15   8   4       98.95      128.44     16.40 o 
 -40   1   5        5.50        0.00     14.56 o 
 -39   1   5       68.71       69.36     14.04 o 
 -38   1   5       14.35        1.92     11.82 o 
 -37   1   5      121.20      122.26     12.68 o 
 -36   1   5       48.51       42.45     10.60 o 
 -35   1   5       17.40        0.00      9.63 o 
 -34   1   5       40.40       40.56      9.14 o 
 -33   1   5      666.32      598.15     15.71 o 
 -32   1   5      181.86      203.85     11.02 o 
 -31   1   5      509.46      438.22     13.23 o 
 -30   1   5      360.04      424.89     12.25 o 
 -29   1   5      880.95      870.61     16.30 o 
 -28   1   5      209.33      241.28      9.26 o 
 -27   1   5      794.45      738.27     13.33 o 
 -26   1   5      839.19      785.73     13.40 o 
 -25   1   5        2.23        0.00      5.99 o 
 -24   1   5       66.81      116.39      7.16 o 
 -23   1   5        0.93        0.00      5.51 o 
 -22   1   5       52.67      101.47      6.48 o 
 -21   1   5     1118.93     1042.16     14.08 o 
 -20   1   5       23.57       51.11     12.44 o 
 -19   1   5       80.58       91.27      6.00 o 
 -18   1   5       19.28       16.25      7.00 o 
 -17   1   5     2210.53     2067.58     21.24 o 
 -16   1   5      164.80      188.08      7.52 o 
 -15   1   5     1296.27     1222.10     14.23 o 
 -14   1   5      941.55      899.36     11.47 o 
 -13   1   5     1799.99     1690.47     17.34 o 
 -12   1   5       11.48       16.40      5.00 o 
 -11   1   5        0.24        0.00      4.56 o 
 -10   1   5      139.81      128.52      5.52 o 
  -9   1   5      893.33      822.69     10.25 o 
  -8   1   5        4.54        6.68      3.76 o 
  -7   1   5        0.10      158.26      8.55 o 
  -6   1   5     1713.44     1644.15     16.00 o 
  -5   1   5      393.96      488.93      7.40 o 
  -4   1   5      443.92      401.48      6.82 o 
  -3   1   5      505.22      673.78      8.47 o 
  -2   1   5     5392.11     4842.75     42.77 o 
  -1   1   5    16508.08    16729.85    304.99 o 
   0   1   5     8035.18     7794.97     67.25 o 
   1   1   5      153.96      107.65      4.48 o 
   2   1   5     1552.86     1626.03     15.94 o 
   3   1   5      344.16      412.91     11.99 o 
   4   1   5     2524.49     2372.54     21.81 o 
   5   1   5     1716.18     1623.31     16.21 o 
   6   1   5      171.85      154.57      5.17 o 
   7   1   5      580.67      560.34      8.65 o 
   8   1   5      706.33      620.11      9.11 o 
   9   1   5      636.70      545.89      8.89 o 
  10   1   5       85.04       89.99      9.09 o 
  11   1   5     1987.03     2122.58     20.98 o 
  12   1   5      211.23      311.91     19.87 o 
  13   1   5       16.05       20.42      4.75 o 
  14   1   5      110.43      166.08      6.25 o 
  15   1   5       44.51       58.22      6.08 o 
  16   1   5     1101.29     1164.57     14.57 o 
  17   1   5      316.32      313.91      7.91 o 
  18   1   5        3.85        6.17      5.00 o 
  19   1   5       34.72       32.29      5.77 o 
  20   1   5        2.34        4.37      5.38 o 
  21   1   5       10.57        5.03      7.32 o 
  22   1   5       58.38       60.26      6.58 o 
  23   1   5     1750.97     1674.92     20.28 o 
  24   1   5       24.94       45.71      7.68 o 
  25   1   5     1278.18     1302.83     22.18 o 
  26   1   5      193.05      253.95     11.46 o 
  27   1   5     1692.59     1681.18     24.53 o 
  28   1   5       30.91       42.50      9.66 o 
  29   1   5     1598.63     1508.94     23.49 o 
  30   1   5        5.81        3.52      9.50 o 
  31   1   5      325.32      343.67     13.32 o 
  32   1   5       71.04       93.59     10.74 o 
  33   1   5       66.47      111.29     10.90 o 
  34   1   5        1.50        0.00     11.42 o 
  35   1   5        9.15       13.68     13.16 o 
  36   1   5        0.38        0.00     11.91 o 
  37   1   5       11.69       17.93     12.50 o 
 -39   2   5       42.69       60.83     12.47 o 
 -38   2   5       60.79       59.28     12.62 o 
 -37   2   5        0.64        0.00     11.56 o 
 -36   2   5        0.51        0.00     10.91 o 
 -35   2   5        0.10        0.00     10.71 o 
 -34   2   5       13.43       26.90     10.01 o 
 -33   2   5      151.40      158.03     13.40 o 
 -32   2   5      323.48      314.75     13.32 o 
 -31   2   5      385.72      422.38     16.31 o 
 -30   2   5     1836.18     1606.65     23.36 o 
 -29   2   5      163.69      189.80     10.19 o 
 -28   2   5      819.92      771.07     15.47 o 
 -27   2   5      187.74      193.31     10.14 o 
 -26   2   5      127.65      138.17      8.95 o 
 -25   2   5      113.83      116.63      8.41 o 
 -24   2   5        0.68       44.70      6.88 o 
 -23   2   5      642.57      588.40     11.56 o 
 -22   2   5       32.95       69.27      5.87 o 
 -21   2   5      321.16      289.71      8.64 o 
 -20   2   5      102.34       91.19      6.16 o 
 -19   2   5      353.45      334.28      8.39 o 
 -18   2   5      217.46      313.34     10.18 o 
 -17   2   5      274.14      232.52      8.19 o 
 -16   2   5     1392.88     1468.77     18.78 o 
 -15   2   5     4927.84     4924.72     48.35 o 
 -14   2   5      571.23      589.47     11.21 o 
 -13   2   5      346.41      327.80      8.79 o 
 -12   2   5      156.05      181.12      7.00 o 
 -11   2   5     1826.60     1676.65     19.68 o 
 -10   2   5        2.21        0.00      5.06 o 
  -9   2   5     1414.12     1274.66     16.13 o 
  -8   2   5        6.41        0.00      3.85 o 
  -7   2   5        0.00       79.43      5.65 o 
  -6   2   5      350.58      277.72      6.44 o 
  -5   2   5      110.39      145.22      5.22 o 
  -4   2   5      719.22      688.15      9.63 o 
  -3   2   5        2.67       40.08      5.07 o 
  -2   2   5      497.67      437.68      8.02 o 
  -1   2   5      262.29      271.82      6.88 o 
   0   2   5       54.16      101.51      5.56 o 
   1   2   5      405.77      467.92      9.35 o 
   2   2   5      316.50      316.04      6.68 o 
   3   2   5      640.12      775.57     10.29 o 
   4   2   5     2546.39     2446.74     22.98 o 
   5   2   5       81.78       87.98      9.59 o 
   6   2   5      339.01      414.38     10.06 o 
   7   2   5       10.87       15.98      4.40 o 
   8   2   5     5208.80     5224.70     47.84 o 
   9   2   5     1872.46     1831.88     19.85 o 
  10   2   5      401.23      331.92     12.13 o 
  11   2   5       19.68       22.70      5.55 o 
  12   2   5      280.80      379.45      9.53 o 
  13   2   5       94.09       58.38      6.71 o 
  14   2   5      158.53      109.85      7.23 o 
  15   2   5       94.28       80.12      7.18 o 
  16   2   5        0.08        3.45      6.34 o 
  17   2   5      428.04      481.42     11.63 o 
  18   2   5      155.02      181.82      9.55 o 
  19   2   5      150.43      187.23      9.91 o 
  20   2   5      671.32      679.32     14.52 o 
  21   2   5      484.26      494.65     12.90 o 
  22   2   5     2323.29     2247.66     28.56 o 
  23   2   5      148.82      145.31     10.16 o 
  24   2   5     1561.35     1504.54     22.63 o 
  25   2   5        1.56        3.05      8.32 o 
  26   2   5        0.71       11.48      8.88 o 
  27   2   5        4.44        6.71      8.49 o 
  28   2   5      324.77      310.22     13.87 o 
  29   2   5        0.53        0.73      8.83 o 
  30   2   5      217.59      178.76     11.60 o 
  31   2   5       63.23       90.92     11.79 o 
  32   2   5      322.52      297.83     13.64 o 
  33   2   5      302.24      317.90     15.77 o 
  34   2   5       29.64       28.84     10.17 o 
  35   2   5        7.76        1.71     10.84 o 
  36   2   5       23.48        0.00     11.50 o 
 -38   3   5        3.63       22.32     12.39 o 
 -37   3   5       29.49       42.94     12.42 o 
 -36   3   5        2.25        3.11     11.61 o 
 -35   3   5       17.09        0.00     11.84 o 
 -34   3   5       35.54       19.69     12.05 o 
 -33   3   5       19.85       16.99     11.81 o 
 -32   3   5      114.69      124.63     13.06 o 
 -31   3   5      108.73      109.37     12.50 o 
 -30   3   5       72.53       87.23     10.59 o 
 -29   3   5      585.69      604.56     16.24 o 
 -28   3   5       23.21       34.69      8.99 o 
 -27   3   5      206.61      199.37     11.16 o 
 -26   3   5        0.85       18.67      7.37 o 
 -25   3   5      133.93      172.83      9.67 o 
 -24   3   5      106.07      122.88      8.70 o 
 -23   3   5      277.96      275.09     12.64 o 
 -22   3   5       53.72       52.47      7.35 o 
 -21   3   5      175.41      173.10      8.54 o 
 -20   3   5      159.27      189.71     13.88 o 
 -19   3   5       75.06      100.76      7.58 o 
 -18   3   5       99.71      127.32      7.78 o 
 -17   3   5      619.22      604.54     12.46 o 
 -16   3   5     1917.60     1879.11     23.20 o 
 -15   3   5       41.94       53.03      6.76 o 
 -14   3   5     1636.68     1619.89     20.71 o 
 -13   3   5      220.22      177.61      9.48 o 
 -12   3   5      217.27      241.19      7.24 o 
 -11   3   5      300.78      298.35      7.94 o 
 -10   3   5      196.50      223.63      7.29 o 
  -9   3   5      968.32      990.63     19.25 o 
  -8   3   5       22.30       36.40      5.01 o 
  -7   3   5       84.36      110.15      5.58 o 
  -6   3   5       90.52       88.48      5.28 o 
  -5   3   5      116.06      117.34      5.69 o 
  -4   3   5      257.29      243.79      8.67 o 
  -3   3   5     3875.39     3815.99     34.76 o 
  -2   3   5       26.67       14.42      4.84 o 
  -1   3   5      114.02      162.72      7.37 o 
   0   3   5      940.23      837.91     11.51 o 
   1   3   5      749.55      719.80     11.41 o 
   2   3   5     1428.98     1420.47     16.09 o 
   3   3   5     1922.13     1844.68     19.65 o 
   4   3   5        3.70        0.00      4.57 o 
   5   3   5      613.61      718.82     10.77 o 
   6   3   5     1184.98     1185.98     27.70 o 
   7   3   5     2295.45     2418.57     24.81 o 
   8   3   5      412.00      420.78     20.01 o 
   9   3   5      588.54      649.43     11.03 o 
  10   3   5        0.70       24.26      6.34 o 
  11   3   5     1094.42     1029.82     15.76 o 
  12   3   5       86.95       83.83      7.24 o 
  13   3   5       39.82       25.87      6.53 o 
  14   3   5        1.97       20.07      6.39 o 
  15   3   5        9.86        1.26      6.46 o 
  16   3   5       83.39       91.00      8.05 o 
  17   3   5      156.34      141.88      8.65 o 
  18   3   5     1426.13     1299.88     19.68 o 
  19   3   5     1718.62     1669.12     23.15 o 
  20   3   5      752.90      821.83     17.35 o 
  21   3   5      809.38      812.06     16.54 o 
  22   3   5        0.72       27.14      8.64 o 
  23   3   5       89.06      114.69      9.83 o 
  24   3   5        8.61        0.00      8.26 o 
  25   3   5       60.74       45.72      9.40 o 
  26   3   5       21.33       18.61      9.13 o 
  27   3   5        2.83       11.43      9.31 o 
  28   3   5       26.50       35.21      9.60 o 
  29   3   5        0.38        3.16      9.41 o 
  30   3   5       16.01       23.32     11.31 o 
  31   3   5       26.32       21.41     10.68 o 
  32   3   5       32.56       24.01     13.23 o 
  33   3   5      272.80      267.40     15.76 o 
  34   3   5       84.86       98.73     13.61 o 
  35   3   5      456.47      488.55     19.84 o 
 -36   4   5        0.04        0.00     12.10 o 
 -35   4   5       44.08       38.45     13.13 o 
 -34   4   5        9.53        4.90     11.99 o 
 -33   4   5       29.85       49.01     12.98 o 
 -32   4   5      463.88      466.16     18.24 o 
 -31   4   5      430.91      469.27     22.37 o 
 -30   4   5      121.58      112.68     12.99 o 
 -29   4   5        0.83        0.00     11.74 o 
 -28   4   5      165.00      148.60     13.08 o 
 -27   4   5       13.31       30.21     11.11 o 
 -26   4   5      357.56      355.06     18.32 o 
 -25   4   5       99.79       99.50     10.23 o 
 -24   4   5        0.81        7.20      9.31 o 
 -23   4   5        0.30        0.00      7.84 o 
 -22   4   5       18.52       60.75      8.46 o 
 -21   4   5        0.38        2.01      7.67 o 
 -20   4   5        0.65        2.34      7.24 o 
 -19   4   5       71.46       96.10      8.60 o 
 -18   4   5        9.21       12.80      7.27 o 
 -17   4   5      774.44      734.73     14.80 o 
 -16   4   5      879.50      864.22     23.21 o 
 -15   4   5     1280.30     1262.73     17.26 o 
 -14   4   5        0.25        0.28      5.96 o 
 -13   4   5        3.12        0.11      5.93 o 
 -12   4   5     2182.39     2242.32     25.16 o 
 -11   4   5     2345.46     2281.74     25.43 o 
 -10   4   5     1260.00     1312.18     16.35 o 
  -9   4   5        1.62        0.00      5.18 o 
  -8   4   5       71.63       53.42      5.87 o 
  -7   4   5       68.60       70.36      6.04 o 
  -6   4   5      152.39      133.22      6.69 o 
  -5   4   5      177.57      176.09      7.13 o 
  -4   4   5      205.15      236.19      7.77 o 
  -3   4   5      187.82      373.64      9.54 o 
  -2   4   5       31.85       23.89      6.11 o 
  -1   4   5        1.14       52.14      9.57 o 
   0   4   5      308.92      219.21      7.49 o 
   1   4   5      114.23      104.03      9.44 o 
   2   4   5     2217.65     2451.28     25.39 o 
   3   4   5       26.73       16.47      7.32 o 
   4   4   5    15574.00    15729.34    130.72 o 
   5   4   5      475.95      476.81     10.29 o 
   6   4   5     5224.48     5260.55     47.75 o 
   7   4   5      463.38      442.20      9.58 o 
   8   4   5      477.76      424.24      9.68 o 
   9   4   5       61.04       53.62      5.76 o 
  10   4   5       20.63        9.76      5.10 o 
  11   4   5       12.58        8.82      5.84 o 
  12   4   5        9.38        0.00      7.03 o 
  13   4   5       33.95       22.80      7.50 o 
  14   4   5        3.48       10.84      7.20 o 
  15   4   5        0.05        0.00      7.43 o 
  16   4   5      234.09      333.52     11.54 o 
  17   4   5      812.43      720.90     15.49 o 
  18   4   5     2741.85     2659.06     32.75 o 
  19   4   5       81.61       75.25     11.07 o 
  20   4   5     1299.94     1424.07     22.60 o 
  21   4   5      181.09      182.28     10.85 o 
  22   4   5        3.28        3.33      8.87 o 
  23   4   5        3.87        2.85      8.97 o 
  24   4   5       37.59       29.89      9.69 o 
  25   4   5       16.93        7.29      9.52 o 
  26   4   5        2.25        0.00      9.67 o 
  27   4   5       21.15        5.85     10.57 o 
  28   4   5       26.79       22.12     10.61 o 
  29   4   5       13.11        0.00     10.86 o 
  30   4   5        7.97        0.00     13.16 o 
  31   4   5       32.10       23.04     12.41 o 
  32   4   5       44.86       41.19     13.89 o 
  33   4   5       28.55       59.02     13.64 o 
 -33   5   5      162.20      185.44     16.81 o 
 -32   5   5      190.49      207.79     16.27 o 
 -31   5   5       45.20       38.27     12.82 o 
 -30   5   5        1.77       13.77     12.08 o 
 -29   5   5       52.81       36.91     12.02 o 
 -28   5   5       33.92       46.08     13.06 o 
 -27   5   5       15.67        0.00     11.02 o 
 -26   5   5      186.31      153.47     13.81 o 
 -25   5   5        0.59        0.00     10.88 o 
 -24   5   5      127.83      110.12     12.23 o 
 -23   5   5      236.36      231.83     12.49 o 
 -22   5   5       70.41       71.74     10.64 o 
 -21   5   5      238.49      266.79     12.71 o 
 -20   5   5       71.19      105.52      9.54 o 
 -19   5   5      101.41       87.46      9.19 o 
 -18   5   5        0.31        0.00      8.08 o 
 -17   5   5      284.21      301.09     11.84 o 
 -16   5   5      107.83      122.33      9.38 o 
 -15   5   5       12.87       14.66      7.92 o 
 -14   5   5       75.78       68.03      7.81 o 
 -13   5   5      423.74      436.71     11.53 o 
 -12   5   5      114.50      108.52      8.05 o 
 -11   5   5      444.40      466.30     12.58 o 
 -10   5   5      155.09      219.97      9.73 o 
  -9   5   5      520.71      533.45     11.39 o 
  -8   5   5       26.55       17.91      6.35 o 
  -7   5   5      586.19      625.86     12.22 o 
  -6   5   5       70.85       64.50      7.13 o 
  -5   5   5      266.45      353.52     10.37 o 
  -4   5   5        4.52        0.00      6.20 o 
  -3   5   5      379.44      396.49     10.23 o 
  -2   5   5       54.00       20.55      7.54 o 
  -1   5   5       88.76      103.57      8.88 o 
   0   5   5      108.78      136.16      8.42 o 
   1   5   5      787.81      720.76     13.73 o 
   2   5   5       49.27       42.68      6.84 o 
   3   5   5     1010.83     1004.77     15.23 o 
   4   5   5      121.94      112.54      7.66 o 
   5   5   5     1749.84     1690.38     20.58 o 
   6   5   5        0.01        0.00      7.06 o 
   7   5   5     2620.92     2531.09     27.43 o 
   8   5   5       50.82       56.94      6.89 o 
   9   5   5      280.34      286.97      9.30 o 
  10   5   5      178.40      198.51      9.67 o 
  11   5   5      262.69      263.08     11.05 o 
  12   5   5       50.21       56.61      9.00 o 
  13   5   5       28.90       23.00      8.65 o 
  14   5   5      122.58      137.87      9.95 o 
  15   5   5        5.34        3.27      8.93 o 
  16   5   5     1188.89     1399.58     22.76 o 
  17   5   5      312.19      295.89     12.77 o 
  18   5   5      650.19      627.89     16.18 o 
  19   5   5      159.72      207.12     11.79 o 
  20   5   5        0.05        0.00      9.05 o 
  21   5   5       56.52       44.18     11.24 o 
  22   5   5       52.91       42.94     11.10 o 
  23   5   5      297.52      268.04     14.27 o 
  24   5   5       54.72       43.70     11.58 o 
  25   5   5       61.84       70.84     12.11 o 
  26   5   5        2.13        0.00     11.53 o 
  27   5   5        3.11        0.00     12.91 o 
  28   5   5        1.73        5.30     11.93 o 
  29   5   5        0.29        0.00     12.10 o 
  30   5   5        5.14        0.00     12.34 o 
 -29   6   5       21.75       21.64     12.95 o 
 -28   6   5        7.05        2.29     12.54 o 
 -27   6   5       20.41       12.23     12.38 o 
 -26   6   5       10.44        0.00     16.19 o 
 -25   6   5       54.99       46.77     12.92 o 
 -24   6   5       24.01       30.56     12.13 o 
 -23   6   5       12.51        0.63     11.17 o 
 -22   6   5        0.63        0.00     11.26 o 
 -21   6   5       35.78        4.82     10.86 o 
 -20   6   5        7.37       12.52     10.39 o 
 -19   6   5        0.00        0.00      9.82 o 
 -18   6   5      292.99      310.15     13.99 o 
 -17   6   5      350.46      372.02     13.27 o 
 -16   6   5      396.78      408.46     15.09 o 
 -15   6   5       92.84      117.41     10.10 o 
 -14   6   5       77.53       57.34      9.32 o 
 -13   6   5        0.11        0.00      8.32 o 
 -12   6   5        6.71        1.12      9.57 o 
 -11   6   5       10.63       34.77      8.45 o 
 -10   6   5      841.51      784.43     15.61 o 
  -9   6   5        0.10        8.82      8.04 o 
  -8   6   5     2157.98     2116.08     25.22 o 
  -7   6   5      343.82      400.75     11.46 o 
  -6   6   5      131.41      153.30     10.02 o 
  -5   6   5      501.75      570.97     14.85 o 
  -4   6   5       35.02       49.91      8.95 o 
  -3   6   5        3.21       76.84      8.94 o 
  -2   6   5     1669.36     1703.96     23.22 o 
  -1   6   5      415.32      427.26     13.27 o 
   0   6   5      904.44      789.98     17.08 o 
   1   6   5        1.46       11.31      8.20 o 
   2   6   5       11.75       18.57      7.83 o 
   3   6   5      117.59      138.41      9.29 o 
   4   6   5        0.70        0.00      7.85 o 
   5   6   5       48.15       30.87      7.84 o 
   6   6   5      844.21      795.55     15.10 o 
   7   6   5        2.48       11.35      7.97 o 
   8   6   5     4670.83     4348.48     48.56 o 
   9   6   5        7.30       23.36      9.84 o 
  10   6   5     1108.41      973.43     19.37 o 
  11   6   5      284.80      270.44     12.42 o 
  12   6   5      187.98      265.00     13.42 o 
  13   6   5       51.71       56.55     10.47 o 
  14   6   5     1389.96     1429.78     23.89 o 
  15   6   5      541.16      563.73     16.52 o 
  16   6   5      146.93      198.00     13.78 o 
  17   6   5       52.96       54.80     15.18 o 
  18   6   5        4.20        0.00     10.48 o 
  19   6   5        4.79        7.79     10.86 o 
  20   6   5        3.65        0.00     11.46 o 
  21   6   5       32.33       10.94     11.58 o 
  22   6   5        8.80       17.58     11.58 o 
  23   6   5        9.21        0.00     12.77 o 
  24   6   5       30.82       21.13     14.64 o 
  25   6   5        3.33        0.00     13.77 o 
  26   6   5       33.33       13.70     15.09 o 
 -24   7   5        4.87        4.69     12.77 o 
 -23   7   5      109.56      100.33     14.84 o 
 -22   7   5      120.11      144.34     14.50 o 
 -21   7   5       17.58        4.74     12.03 o 
 -20   7   5       55.04       32.79     12.51 o 
 -19   7   5        6.07        6.71     11.84 o 
 -18   7   5        0.90        0.00     11.35 o 
 -17   7   5       74.75       55.03     14.22 o 
 -16   7   5       13.98        8.60     10.74 o 
 -15   7   5       17.86       11.01     10.02 o 
 -14   7   5        1.34        0.93     10.50 o 
 -13   7   5       19.84       20.40      9.83 o 
 -12   7   5        8.82        0.00      9.17 o 
 -11   7   5        0.70        1.02      9.26 o 
 -10   7   5       10.40       19.19     10.07 o 
  -9   7   5       65.27       82.47     10.31 o 
  -8   7   5        8.50        0.00      9.31 o 
  -7   7   5      276.60      285.36     13.12 o 
  -6   7   5       20.75       15.04      9.65 o 
  -5   7   5      174.69      262.72     13.70 o 
  -4   7   5        1.91        9.39      9.69 o 
  -3   7   5      589.18      562.66     15.05 o 
  -2   7   5        1.34        0.00      8.98 o 
  -1   7   5       56.28       94.85      9.82 o 
   0   7   5       20.06       18.04      9.46 o 
   1   7   5       28.08       36.20      9.35 o 
   2   7   5        8.35        3.86      9.12 o 
   3   7   5       43.56       41.72      9.26 o 
   4   7   5        7.30        6.20      9.29 o 
   5   7   5       11.19        6.02      9.69 o 
   6   7   5       13.05       18.38     10.57 o 
   7   7   5       15.42        7.62     11.83 o 
   8   7   5       16.11        0.00     11.10 o 
   9   7   5      255.19      269.86     14.52 o 
  10   7   5       74.89      120.28     15.24 o 
  11   7   5      357.87      352.56     15.60 o 
  12   7   5       16.22       28.18     11.37 o 
  13   7   5      216.70      232.30     16.07 o 
  14   7   5      314.70      304.14     16.94 o 
  15   7   5       79.57       74.19     13.90 o 
  16   7   5       22.66       16.68     12.85 o 
  17   7   5       15.24        8.53     12.97 o 
  18   7   5       37.40        0.00     12.63 o 
  19   7   5        7.49        0.00     13.26 o 
  20   7   5        2.60        0.00     16.66 o 
  21   7   5        4.49        0.00     14.05 o 
 -17   8   5        0.86        0.00     12.90 o 
 -16   8   5        0.89        0.00     12.80 o 
 -15   8   5        0.15        0.00     13.26 o 
 -14   8   5        5.43        0.00     12.63 o 
 -13   8   5        0.01        0.00     11.63 o 
 -12   8   5        0.70        0.00     11.84 o 
 -11   8   5        2.58        0.00     11.48 o 
 -10   8   5        2.61        0.12     10.79 o 
  -9   8   5        9.30       11.73     11.37 o 
  -8   8   5       35.67       25.69     11.62 o 
  -7   8   5        8.28       97.75     12.50 o 
  -6   8   5        4.67        0.00     10.88 o 
  -5   8   5       15.85       32.34     10.96 o 
  -4   8   5       15.44       22.10     11.41 o 
  -3   8   5       16.98       81.86     11.95 o 
  -2   8   5       79.72       61.28     11.27 o 
  -1   8   5       15.65       15.33     10.48 o 
   0   8   5       20.57        9.64      9.91 o 
   1   8   5        2.26        0.00      9.97 o 
   2   8   5       33.27       41.88     11.99 o 
   3   8   5        2.13        0.00     12.96 o 
   4   8   5        1.66        0.58     11.62 o 
   5   8   5        0.81        0.00     11.35 o 
   6   8   5       36.79       52.19     12.03 o 
   7   8   5        2.48        6.59     12.22 o 
   8   8   5        4.52       19.50     15.20 o 
   9   8   5       23.08       32.56     13.54 o 
  10   8   5      279.82      292.11     17.78 o 
  11   8   5       30.14       41.39     14.68 o 
  12   8   5      903.08      786.23     24.13 o 
  13   8   5        0.02        2.31     13.90 o 
  14   8   5      280.67      212.43     17.39 o 
 -40   0   6       71.17       73.34     20.95 o 
 -39   0   6        0.01        0.00     22.57 o 
 -38   0   6      146.53      126.23     17.65 o 
 -37   0   6        8.18        0.00     15.18 o 
 -36   0   6      694.93      578.33     27.80 o 
 -35   0   6      319.26      335.10     21.10 o 
 -34   0   6      130.90      104.06     14.69 o 
 -33   0   6       12.47       11.19     12.58 o 
 -32   0   6        0.16        0.23     12.20 o 
 -31   0   6       28.79       39.45     11.12 o 
 -30   0   6      396.47      434.80     18.51 o 
 -29   0   6     3124.84     2978.14     44.63 o 
 -28   0   6     2328.60     2319.46     36.81 o 
 -27   0   6     1052.47     1236.24     29.22 o 
 -26   0   6     2357.81     2216.91     34.88 o 
 -25   0   6     3019.40     3072.45     43.80 o 
 -24   0   6      370.41      421.54     14.10 o 
 -23   0   6      477.74      474.70     14.21 o 
 -22   0   6      291.77      317.10     12.94 o 
 -21   0   6      430.42      373.47     12.87 o 
 -20   0   6     1226.91     1229.63     21.66 o 
 -19   0   6     2385.43     2012.32     29.99 o 
 -18   0   6      814.80      593.60     14.50 o 
 -17   0   6       29.60       35.45      7.25 o 
 -16   0   6      550.26      431.48     12.21 o 
 -15   0   6      149.13      194.06      9.77 o 
 -14   0   6       46.14        8.98      6.25 o 
 -13   0   6     1178.74      980.32     16.87 o 
 -12   0   6       51.05       79.28      7.06 o 
 -11   0   6     9470.06     9332.57    119.71 o 
 -10   0   6      851.80      946.49     40.88 o 
  -9   0   6     1129.90      974.19     21.80 o 
  -8   0   6     3886.78     3298.35     41.25 o 
  -7   0   6     9940.42     9431.69    109.87 o 
  -6   0   6    15372.41    16315.86    187.22 o 
  -5   0   6     4803.94     4503.22     54.65 o 
  -4   0   6      444.30      457.11     11.34 o 
  -3   0   6    10042.58     9376.13    108.84 o 
  -2   0   6    21015.87    25148.65    355.66 o 
  -1   0   6    20460.06    19160.24    218.98 o 
   0   0   6     1464.01     1140.28     17.47 o 
   1   0   6      554.97      547.65     11.67 o 
   2   0   6    22330.62    21080.33    240.69 o 
   3   0   6     9799.70     9509.50    110.72 o 
   4   0   6     2885.49     2913.28     37.14 o 
   5   0   6     4562.58     4220.65     51.72 o 
   6   0   6      890.53     1072.37     17.75 o 
   7   0   6     1329.37     1468.41     22.11 o 
   8   0   6     5848.66     5726.68     69.05 o 
   9   0   6      530.94      568.39     13.09 o 
  10   0   6     7567.78     7985.45     95.28 o 
  11   0   6     1802.29     1790.54     27.52 o 
  12   0   6    14199.55    15894.64    184.71 o 
  13   0   6     1070.81     1075.19     19.28 o 
  14   0   6      279.32      322.46     11.34 o 
  15   0   6      512.68      463.28     13.37 o 
  16   0   6       11.85        3.93      8.25 o 
  17   0   6      422.33      411.98     13.13 o 
  18   0   6      241.98      263.61     11.54 o 
  19   0   6      410.09      399.68     13.61 o 
  20   0   6      523.43      566.31     16.00 o 
  21   0   6       29.63       28.35      9.39 o 
  22   0   6      219.87      198.61     13.57 o 
  23   0   6      689.97      627.43     30.61 o 
  24   0   6     6234.98     6298.15     81.03 o 
  25   0   6      331.31      384.02     15.85 o 
  26   0   6     3395.48     3486.30     50.71 o 
  27   0   6        8.16       63.68     12.25 o 
  28   0   6     1870.42     2409.34     45.42 o 
  29   0   6      331.17      347.57     21.29 o 
  30   0   6      559.76      574.23     25.36 o 
  31   0   6        4.50       11.71     16.09 o 
  32   0   6      102.20       78.74     18.32 o 
  33   0   6       58.21       81.63     19.79 o 
  34   0   6       52.74       77.81     18.11 o 
  35   0   6        8.67        0.00     16.69 o 
  36   0   6       13.18       28.98     20.10 o 
 -40   1   6        0.01        0.00     13.53 o 
 -39   1   6       69.22       53.28     13.11 o 
 -38   1   6       80.89       73.58     13.42 o 
 -37   1   6      131.67      144.31     13.13 o 
 -36   1   6        9.58        2.10     10.64 o 
 -35   1   6       69.47       67.39     10.43 o 
 -34   1   6       23.49       12.31      9.16 o 
 -33   1   6      763.40      706.67     16.34 o 
 -32   1   6      428.74      463.89     13.89 o 
 -31   1   6      255.98      319.61     12.24 o 
 -30   1   6      764.13      738.73     17.47 o 
 -29   1   6      190.94      229.79     10.19 o 
 -28   1   6      357.05      361.16     11.32 o 
 -27   1   6      928.77      952.90     16.09 o 
 -26   1   6     1861.87     1751.66     20.84 o 
 -25   1   6       29.77       65.15      6.84 o 
 -24   1   6        8.21       19.94      6.21 o 
 -23   1   6       48.85       40.02      6.09 o 
 -22   1   6       83.24       83.05      6.45 o 
 -21   1   6      184.00      169.67      7.12 o 
 -20   1   6      556.75      503.34      9.70 o 
 -19   1   6      786.76      723.76     11.33 o 
 -18   1   6       88.70      107.10      5.88 o 
 -17   1   6      960.83      895.61     12.09 o 
 -16   1   6        5.74        0.88      4.63 o 
 -15   1   6     8850.98     8330.36     73.58 o 
 -14   1   6       36.57       59.79      4.63 o 
 -13   1   6     3780.11     4033.55     35.92 o 
 -12   1   6      965.54      807.28     16.55 o 
 -11   1   6      375.50      434.57      7.65 o 
 -10   1   6     7452.13     6847.51     57.77 o 
  -9   1   6     2186.79     1980.99     19.17 o 
  -8   1   6      623.64      527.28      8.58 o 
  -7   1   6        1.24        5.31      4.01 o 
  -6   1   6       13.15       12.74      4.75 o 
  -5   1   6      137.68      108.53      4.51 o 
  -4   1   6     1418.98     1253.11     13.18 o 
  -3   1   6     1438.47     1350.52     13.83 o 
  -2   1   6        0.42       15.79      9.72 o 
  -1   1   6      550.76      432.15      8.00 o 
   0   1   6      290.50      276.43     11.40 o 
   1   1   6      203.49      218.64      5.53 o 
   2   1   6     4832.05     4185.89     36.33 o 
   3   1   6       63.66       62.17      4.34 o 
   4   1   6      504.79      352.11      7.33 o 
   5   1   6     7409.20     7090.02     59.52 o 
   6   1   6     1522.98     1539.57     15.94 o 
   7   1   6      151.46      118.06      5.24 o 
   8   1   6     1232.86     1179.63     13.51 o 
   9   1   6    20073.19    20435.88    166.01 o 
  10   1   6      100.40      127.34      6.06 o 
  11   1   6     2739.16     2888.97     27.23 o 
  12   1   6      400.32      373.71      8.17 o 
  13   1   6      175.52      244.13      7.16 o 
  14   1   6      125.10      120.76      8.49 o 
  15   1   6      855.97     1269.30     15.21 o 
  16   1   6     2132.25     2090.39     22.71 o 
  17   1   6       48.00       52.70      6.51 o 
  18   1   6      260.10      269.07      7.87 o 
  19   1   6      102.63      112.22      6.64 o 
  20   1   6      114.22      116.41      7.38 o 
  21   1   6        1.19        3.73      8.18 o 
  22   1   6      145.95      178.33      8.59 o 
  23   1   6      820.74      830.57     15.08 o 
  24   1   6      196.35      247.07     11.23 o 
  25   1   6       28.77       42.21      9.21 o 
  26   1   6       40.30       60.83     10.17 o 
  27   1   6     1911.86     1872.51     26.38 o 
  28   1   6      166.08      168.86     11.41 o 
  29   1   6      508.69      587.42     15.84 o 
  30   1   6        9.47       22.60      9.72 o 
  31   1   6      133.93      137.52     13.38 o 
  32   1   6       28.99       34.64     10.88 o 
  33   1   6       26.64       42.29     11.68 o 
  34   1   6      179.57      163.59     14.44 o 
  35   1   6        5.49        1.11     11.78 o 
  36   1   6       10.58       25.58     12.43 o 
 -39   2   6       21.87       19.92     16.48 o 
 -38   2   6        1.86        0.00     11.33 o 
 -37   2   6       31.83       22.85     11.27 o 
 -36   2   6        9.57       29.56     11.07 o 
 -35   2   6       33.79       31.89     10.27 o 
 -34   2   6       46.49       44.19     10.67 o 
 -33   2   6        0.08        8.19      9.74 o 
 -32   2   6      128.06      101.04     10.56 o 
 -31   2   6      389.10      407.82     13.15 o 
 -30   2   6        6.59       31.49      8.77 o 
 -29   2   6      589.93      682.58     15.55 o 
 -28   2   6      262.00      247.52     11.65 o 
 -27   2   6        2.01       19.81      8.05 o 
 -26   2   6     1047.94     1002.16     17.15 o 
 -25   2   6     1181.28     1140.03     18.13 o 
 -24   2   6      203.55      235.40      9.86 o 
 -23   2   6      196.28      222.74      9.30 o 
 -22   2   6        0.76       11.79      5.88 o 
 -21   2   6        3.22        2.67      5.62 o 
 -20   2   6        0.11        0.00      5.40 o 
 -19   2   6       55.69       62.87      6.67 o 
 -18   2   6       89.14       84.81      6.86 o 
 -17   2   6      208.28      170.92      8.90 o 
 -16   2   6       53.80       64.94      7.94 o 
 -15   2   6     1137.08     1272.64     17.23 o 
 -14   2   6      803.44      890.44     15.12 o 
 -13   2   6        5.33        0.00      5.57 o 
 -12   2   6     1849.58     1833.70     21.26 o 
 -11   2   6      206.64      265.95      7.92 o 
 -10   2   6        5.37        0.00      4.00 o 
  -9   2   6       19.49        8.47      3.97 o 
  -7   2   6       70.15       79.69      4.79 o 
  -6   2   6      489.08      488.72      8.19 o 
  -5   2   6        7.20        8.41      4.00 o 
  -4   2   6      676.38      647.52      9.07 o 
  -3   2   6     1361.97     1173.16     13.51 o 
  -2   2   6      234.68      223.72      6.17 o 
  -1   2   6      423.14      340.63      8.35 o 
   0   2   6        2.86       26.43      4.67 o 
   1   2   6     1478.38     1333.92     15.24 o 
   2   2   6      233.87      219.48      7.59 o 
   3   2   6      203.97      200.86      5.72 o 
   4   2   6     1806.15     2049.05     20.09 o 
   5   2   6     2454.92     2341.69     22.54 o 
   6   2   6    18410.37    18627.52    151.83 o 
   7   2   6       16.62       49.98      7.52 o 
   8   2   6     3072.10     3212.16     29.69 o 
   9   2   6       22.26       21.96      9.34 o 
  10   2   6        0.63        5.26      4.68 o 
  11   2   6       63.36       40.54      5.36 o 
  12   2   6     1418.17     1317.38     16.23 o 
  13   2   6       14.37        6.52      5.92 o 
  14   2   6        2.58        0.00      5.99 o 
  15   2   6      136.07      158.24      8.11 o 
  16   2   6      745.54      656.29     13.23 o 
  17   2   6       11.90       27.19      7.14 o 
  18   2   6      167.35      178.84      8.87 o 
  19   2   6       55.93       51.73      7.70 o 
  20   2   6     1368.18     1352.48     20.30 o 
  21   2   6      635.91      615.46     14.45 o 
  22   2   6     2140.74     2017.05     26.66 o 
  23   2   6        5.08        0.00      8.12 o 
  24   2   6       11.26        2.92      8.28 o 
  25   2   6      156.76      155.19     10.05 o 
  26   2   6      158.75      183.84     10.89 o 
  27   2   6        6.89        0.00      9.00 o 
  28   2   6      210.00      254.73     12.46 o 
  29   2   6       52.21       59.76     10.68 o 
  30   2   6      910.49      876.78     22.49 o 
  31   2   6      137.80      159.36     11.63 o 
  32   2   6      324.50      400.62     14.87 o 
  33   2   6       73.86       74.33     10.64 o 
  34   2   6        3.00       13.76     10.02 o 
  35   2   6        0.85        0.00     10.35 o 
 -37   3   6       35.22       43.72     12.65 o 
 -36   3   6        9.28        0.00     11.44 o 
 -35   3   6       18.51       33.62     12.21 o 
 -34   3   6       17.69        0.00     11.12 o 
 -33   3   6       28.01       24.90     11.74 o 
 -32   3   6        3.06        0.00     10.80 o 
 -31   3   6       95.70      173.31     11.81 o 
 -30   3   6      510.75      562.56     16.44 o 
 -29   3   6        2.03       12.41      9.69 o 
 -28   3   6        3.89        4.10      8.06 o 
 -27   3   6      352.84      342.42     12.04 o 
 -26   3   6       90.32       67.53      8.35 o 
 -25   3   6      339.77      381.95     16.28 o 
 -24   3   6      382.14      396.50     12.14 o 
 -23   3   6       55.72       90.20      8.14 o 
 -22   3   6       50.16       27.08      7.27 o 
 -21   3   6       24.20       16.71      6.99 o 
 -20   3   6       19.41       26.75      6.92 o 
 -19   3   6      363.58      341.73     10.45 o 
 -18   3   6      779.56      781.90     14.32 o 
 -17   3   6      695.51      695.85     13.48 o 
 -16   3   6        4.06        2.29      6.45 o 
 -15   3   6     1610.21     1617.09     21.07 o 
 -14   3   6      681.07      732.27     18.04 o 
 -13   3   6      363.07      431.06     10.67 o 
 -12   3   6       13.48       22.41      7.08 o 
 -11   3   6      120.56      144.61      7.41 o 
 -10   3   6       81.51       85.75      6.10 o 
  -9   3   6      608.53      585.69     10.23 o 
  -8   3   6      309.58      344.57      7.74 o 
  -7   3   6        4.44        8.39      4.66 o 
  -6   3   6       65.13       88.24      5.31 o 
  -5   3   6        2.97        0.00      4.63 o 
  -4   3   6      304.31      257.21      7.06 o 
  -3   3   6     1588.80     1483.28     16.57 o 
  -2   3   6     1532.80     1525.37     17.43 o 
  -1   3   6       72.39      105.64      5.02 o 
   0   3   6     2184.73     2402.36     35.57 o 
   1   3   6      132.32      157.13      6.41 o 
   2   3   6       15.01        0.00      4.63 o 
   3   3   6      811.13      835.67     11.57 o 
   4   3   6     2517.30     2526.38     24.80 o 
   5   3   6     3544.33     3489.53     32.45 o 
   6   3   6       20.86       12.12      5.08 o 
   7   3   6     3866.39     3925.82     37.17 o 
   8   3   6     1348.66     1291.37     15.26 o 
   9   3   6     1780.52     1626.13     19.10 o 
  10   3   6      716.19      717.67     11.67 o 
  11   3   6      241.17      261.49      8.98 o 
  12   3   6      217.03      189.85      8.45 o 
  13   3   6        5.38       42.98      7.04 o 
  14   3   6      643.01      588.84     12.73 o 
  15   3   6       83.35       95.41      7.93 o 
  16   3   6       98.86      103.56      8.71 o 
  17   3   6       75.79      196.57     10.79 o 
  18   3   6      166.49      149.65      9.16 o 
  19   3   6      564.24      604.73     14.15 o 
  20   3   6      928.18      851.21     16.69 o 
  21   3   6      334.11      358.99     16.42 o 
  22   3   6       16.56       12.97      8.93 o 
  23   3   6        0.42        0.00      8.16 o 
  24   3   6       44.27       49.59      9.20 o 
  25   3   6       13.73        5.32     10.21 o 
  26   3   6        0.96        5.46      9.04 o 
  27   3   6       96.73      102.40     10.67 o 
  28   3   6        2.14        8.63     10.02 o 
  29   3   6       77.10       61.98     10.56 o 
  30   3   6       88.92      114.47     11.20 o 
  31   3   6      376.13      379.02     16.55 o 
  32   3   6       32.70       44.25     11.62 o 
  33   3   6      440.91      442.01     16.88 o 
  34   3   6        7.97       19.54     12.69 o 
 -36   4   6       24.41       24.06     12.95 o 
 -35   4   6       28.88       37.61     13.12 o 
 -34   4   6        0.23        0.36     11.92 o 
 -33   4   6      115.50      154.24     16.50 o 
 -32   4   6      331.96      325.81     18.42 o 
 -31   4   6      414.27      434.92     19.64 o 
 -30   4   6      263.13      335.23     16.23 o 
 -29   4   6      116.11      118.52     12.43 o 
 -28   4   6      465.08      392.28     14.79 o 
 -27   4   6       81.38       88.70     10.75 o 
 -26   4   6      216.72      231.38     12.58 o 
 -25   4   6       78.03       78.15     10.20 o 
 -24   4   6        3.63        0.00      7.87 o 
 -23   4   6       62.09       66.10      8.79 o 
 -22   4   6       11.94       15.12      7.82 o 
 -21   4   6      133.67      139.19      9.51 o 
 -20   4   6      186.49      156.18      9.65 o 
 -19   4   6      239.51      285.33     10.78 o 
 -18   4   6     1229.56     1178.40     19.08 o 
 -17   4   6      364.75      350.72     13.92 o 
 -16   4   6       98.09      110.58      8.84 o 
 -15   4   6        6.95        9.70      8.21 o 
 -14   4   6     1165.42     1134.02     16.15 o 
 -13   4   6      469.00      522.25     11.02 o 
 -12   4   6     1077.80     1189.24     16.61 o 
 -11   4   6      422.23      385.71      9.88 o 
 -10   4   6        1.42        0.00      5.44 o 
  -9   4   6       64.54       56.65      6.72 o 
  -8   4   6       47.85       40.57      5.65 o 
  -7   4   6      164.46      147.92      6.76 o 
  -6   4   6        4.44        6.80      5.43 o 
  -5   4   6      195.02      173.92      7.25 o 
  -4   4   6       17.42       11.98      6.05 o 
  -3   4   6       67.06       53.50      5.87 o 
  -2   4   6        0.52        0.79      7.51 o 
  -1   4   6     1917.15     2015.11     22.96 o 
   0   4   6     9614.11     9461.32     84.89 o 
   1   4   6     1311.80     1431.41     17.48 o 
   2   4   6     5893.23     5906.93     52.69 o 
   3   4   6     2685.12     2679.63     27.24 o 
   4   4   6      114.51       94.93      6.54 o 
   5   4   6      750.96      716.97     13.85 o 
   6   4   6      151.98      160.59      8.01 o 
   7   4   6     1204.44     1280.06     16.14 o 
   8   4   6        6.83       18.09      5.47 o 
   9   4   6      973.68      857.54     12.83 o 
  10   4   6       67.20       52.34      5.59 o 
  11   4   6       27.20       61.67      8.59 o 
  12   4   6      675.48      576.24     13.56 o 
  13   4   6       11.38       14.22      7.25 o 
  14   4   6      124.88      138.81      9.31 o 
  15   4   6      295.18      358.35     11.64 o 
  16   4   6      377.61      377.74     12.13 o 
  17   4   6      480.20      795.45     16.48 o 
  18   4   6     2747.81     2515.71     31.87 o 
  19   4   6     1342.35     1328.86     21.92 o 
  20   4   6      217.52      201.64     11.45 o 
  21   4   6       69.74       85.99     10.44 o 
  22   4   6     1055.49      986.64     19.33 o 
  23   4   6        4.04        0.00      9.04 o 
  24   4   6      456.59      502.89     15.46 o 
  25   4   6        6.41        0.00      9.29 o 
  26   4   6       15.70       12.98     10.51 o 
  27   4   6      154.37      198.44     13.33 o 
  28   4   6      118.48      133.17     12.36 o 
  29   4   6        4.15        1.05     10.47 o 
  30   4   6        0.41       20.00     11.18 o 
  31   4   6        0.12        0.00     12.10 o 
  32   4   6       86.82       47.73     13.66 o 
 -33   5   6       90.05       82.39     14.02 o 
 -32   5   6       13.56       10.04     12.75 o 
 -31   5   6        6.61       15.09     11.83 o 
 -30   5   6        0.69        0.00     11.67 o 
 -29   5   6        2.27        0.00     12.24 o 
 -28   5   6       36.23       23.44     12.08 o 
 -27   5   6       13.10       21.04     11.56 o 
 -26   5   6       59.39       50.17     12.18 o 
 -25   5   6       70.06       52.57     11.71 o 
 -24   5   6        6.62       13.44     10.25 o 
 -23   5   6      335.49      336.04     14.08 o 
 -22   5   6        9.81       10.44     12.13 o 
 -21   5   6       22.10       29.01      9.17 o 
 -20   5   6      211.28      208.84     11.04 o 
 -19   5   6      369.63      401.27     13.90 o 
 -18   5   6       77.98       74.98      9.21 o 
 -17   5   6      248.19      271.99     11.40 o 
 -16   5   6      379.33      404.89     12.80 o 
 -15   5   6       34.36       34.17      8.30 o 
 -14   5   6      107.19      116.66      9.25 o 
 -13   5   6      476.71      471.17     11.84 o 
 -12   5   6       33.27       34.78      7.39 o 
 -11   5   6      260.52      234.06      9.43 o 
 -10   5   6        0.76        5.47      6.18 o 
  -9   5   6        2.99        0.68      6.19 o 
  -8   5   6      199.57      225.71      8.56 o 
  -7   5   6      265.59      323.96      9.49 o 
  -6   5   6       11.38        2.28      6.24 o 
  -5   5   6      433.21      427.63     10.52 o 
  -4   5   6      203.92      278.31      9.53 o 
  -3   5   6       81.57       77.30      7.13 o 
  -2   5   6      869.62      791.14     14.32 o 
  -1   5   6      151.82      188.02      8.54 o 
   0   5   6      624.84      702.91     18.19 o 
   1   5   6      118.53      125.75      7.59 o 
   2   5   6      343.71      330.06     10.18 o 
   3   5   6       35.55       35.72      6.87 o 
   4   5   6      618.02      587.65     11.88 o 
   5   5   6     1811.87     1711.22     20.79 o 
   6   5   6      142.06      131.70      7.57 o 
   7   5   6      904.67      876.19     14.11 o 
   8   5   6      224.38      292.02      9.25 o 
   9   5   6      660.35      668.38     13.72 o 
  10   5   6      128.19      147.75      9.82 o 
  11   5   6       38.61       50.49      8.84 o 
  12   5   6      112.40      103.97      9.49 o 
  13   5   6      125.41      186.52     12.02 o 
  14   5   6        3.46        7.53      8.88 o 
  15   5   6      517.71      531.18     14.83 o 
  16   5   6      881.20      846.04     18.14 o 
  17   5   6      321.18      376.84     13.38 o 
  18   5   6       16.57       17.13      9.31 o 
  19   5   6       36.10       30.30     12.02 o 
  20   5   6      149.19      141.04     13.19 o 
  21   5   6       71.16       63.42     10.57 o 
  22   5   6        3.86        0.00     10.62 o 
  23   5   6      282.80      268.37     14.70 o 
  24   5   6        2.13        0.00     10.27 o 
  25   5   6       21.52       19.92     10.96 o 
  26   5   6        2.42        0.00     10.91 o 
  27   5   6        0.25        0.00     11.30 o 
  28   5   6        0.17        0.00     12.13 o 
  29   5   6        0.74        0.00     12.10 o 
 -29   6   6        0.23        0.00     12.62 o 
 -28   6   6        6.11        0.00     12.68 o 
 -27   6   6       36.80       10.99     12.56 o 
 -26   6   6       66.79       52.47     12.80 o 
 -25   6   6        0.45        0.00     11.45 o 
 -24   6   6       90.64       87.31     13.51 o 
 -23   6   6        1.30        0.00     11.55 o 
 -22   6   6      136.02      135.09     13.70 o 
 -21   6   6       75.85      105.11     11.85 o 
 -20   6   6      134.07      130.18     12.37 o 
 -19   6   6       22.09        5.90     10.40 o 
 -18   6   6      162.30      134.58     10.89 o 
 -17   6   6        1.87        0.00      9.22 o 
 -16   6   6      343.89      353.94     13.04 o 
 -15   6   6       12.91        0.00      8.60 o 
 -14   6   6      180.25      193.02     11.22 o 
 -13   6   6        1.83        0.00      9.65 o 
 -12   6   6        2.66        3.21      8.50 o 
 -11   6   6       57.22       34.30      9.78 o 
 -10   6   6      762.45      785.12     15.67 o 
  -9   6   6      295.13      264.63     10.89 o 
  -8   6   6     1403.45     1480.43     22.85 o 
  -7   6   6      289.63      262.79     10.18 o 
  -6   6   6        0.22        0.00      7.25 o 
  -5   6   6      136.70       92.76      8.45 o 
  -4   6   6      795.26      701.76     14.06 o 
  -3   6   6        6.00        4.50      8.99 o 
  -2   6   6      945.50      988.37     16.48 o 
  -1   6   6      167.63      142.35     10.25 o 
   0   6   6      132.13      142.28      9.74 o 
   1   6   6       15.15        6.56      7.94 o 
   2   6   6       53.81       50.85      8.57 o 
   3   6   6        3.27        0.00      7.53 o 
   4   6   6        0.36        0.00      7.89 o 
   5   6   6      184.53      159.41      9.74 o 
   6   6   6      518.85      453.03     12.71 o 
   7   6   6       72.77       80.93     10.88 o 
   8   6   6     1503.02     1348.96     24.33 o 
   9   6   6      536.70      596.69     17.45 o 
  10   6   6       59.75       60.20     11.03 o 
  11   6   6       86.95      205.71     13.15 o 
  12   6   6       26.10       22.20     10.40 o 
  13   6   6      222.56      670.84     18.85 o 
  14   6   6      240.28      237.18     13.97 o 
  15   6   6      376.20      337.88     15.05 o 
  16   6   6       28.08       39.36     11.65 o 
  17   6   6       23.37        0.00     10.80 o 
  18   6   6       14.33       22.14     12.43 o 
  19   6   6        6.49        0.00     11.51 o 
  20   6   6       29.34        8.49     11.87 o 
  21   6   6        3.69        0.00     12.45 o 
  22   6   6       43.38       33.90     14.10 o 
  23   6   6        5.31        9.39     12.88 o 
  24   6   6      272.97      236.55     17.68 o 
  25   6   6       24.72       10.89     18.61 o 
  26   6   6       40.05       27.44     14.84 o 
 -24   7   6       48.54       36.44     13.54 o 
 -23   7   6        1.81        6.38     12.97 o 
 -22   7   6       61.62       60.56     13.13 o 
 -21   7   6        1.29        1.42     13.17 o 
 -20   7   6        0.82        0.00     13.36 o 
 -19   7   6        2.04        0.00     13.48 o 
 -18   7   6       20.90       14.32     12.57 o 
 -17   7   6      105.99       98.66     13.43 o 
 -16   7   6       10.36        7.03     11.42 o 
 -15   7   6       33.47       20.24     15.09 o 
 -14   7   6        0.04        0.00      9.92 o 
 -13   7   6        2.41        0.00      9.75 o 
 -12   7   6        0.69        6.70     10.20 o 
 -11   7   6       16.30       17.74     10.47 o 
 -10   7   6        2.24       13.87      9.98 o 
  -9   7   6       64.96       72.41     11.03 o 
  -8   7   6       97.83      102.97     10.60 o 
  -7   7   6       39.40       33.14      9.84 o 
  -6   7   6      203.14      245.51     12.84 o 
  -5   7   6      101.30      117.76     10.84 o 
  -4   7   6       12.01       49.29      9.90 o 
  -3   7   6        9.07       18.80      9.23 o 
  -2   7   6       91.74      108.02     10.68 o 
  -1   7   6        0.57        0.00      8.57 o 
   0   7   6        7.94        5.57      9.03 o 
   1   7   6        8.46        4.83      8.88 o 
   2   7   6        2.73        0.00      8.90 o 
   3   7   6        4.15        0.00      8.44 o 
   4   7   6        0.02        0.00      9.11 o 
   5   7   6       15.56       31.79     14.54 o 
   6   7   6       69.36       66.13     13.20 o 
   7   7   6      147.56      134.36     12.80 o 
   8   7   6        0.31       18.28     11.40 o 
   9   7   6      176.91      161.22     13.29 o 
  10   7   6      435.59      423.62     16.93 o 
  11   7   6       30.46       41.56     11.92 o 
  12   7   6       51.02       75.09     12.31 o 
  13   7   6      120.06      102.25     13.69 o 
  14   7   6       41.02       10.11     13.13 o 
  15   7   6        2.54        0.00     12.80 o 
  16   7   6        0.07        0.00     14.29 o 
  17   7   6        0.28        0.00     14.02 o 
  18   7   6        0.24        4.65     14.44 o 
  19   7   6        1.79        0.00     13.05 o 
  20   7   6        7.58        0.00     13.40 o 
  21   7   6       16.13       14.75     13.70 o 
 -16   8   6       21.58        0.32     13.71 o 
 -15   8   6        0.73        8.45     13.25 o 
 -14   8   6        1.57        0.00     11.78 o 
 -13   8   6        4.01        0.00     11.80 o 
 -12   8   6        3.57        0.00     11.82 o 
 -11   8   6        0.11        0.00     10.81 o 
 -10   8   6        0.24        0.00     10.95 o 
  -9   8   6        7.17        0.00     10.95 o 
  -8   8   6      187.62      220.31     16.08 o 
  -7   8   6       21.28       28.78     12.49 o 
  -6   8   6      624.94      640.16     24.05 o 
  -5   8   6       11.85        8.03     11.36 o 
  -4   8   6      534.68      582.18     18.57 o 
  -3   8   6      135.31      121.60     13.29 o 
  -2   8   6       55.27       57.66     11.65 o 
  -1   8   6       27.93       11.09     11.66 o 
   0   8   6        0.03        0.00      9.97 o 
   1   8   6        0.00        0.00     11.81 o 
   2   8   6        2.71       13.09     12.35 o 
   3   8   6        2.04        7.68     13.12 o 
   4   8   6       17.50        0.00     12.29 o 
   5   8   6        0.60        0.00     11.84 o 
   6   8   6        3.48       11.59     12.80 o 
   7   8   6      179.14      200.39     16.53 o 
   8   8   6      564.07      565.65     20.61 o 
   9   8   6      276.15      402.79     20.79 o 
  10   8   6     1532.88     1218.59     30.07 o 
  11   8   6        3.64       16.28     15.20 o 
  12   8   6      738.51      618.79     23.93 o 
  13   8   6      180.45      225.73     18.15 o 
 -39   1   7        5.31        9.63     12.16 o 
 -38   1   7        3.58        0.00     12.39 o 
 -37   1   7        0.01        0.00     10.72 o 
 -36   1   7        0.10        0.00      9.73 o 
 -35   1   7       38.05       28.85     10.09 o 
 -34   1   7       73.17       57.89      9.82 o 
 -33   1   7      347.96      379.11     13.56 o 
 -32   1   7        4.78        6.05      8.88 o 
 -31   1   7      151.37      154.70     10.33 o 
 -30   1   7      318.11      527.14     14.02 o 
 -29   1   7     1092.11     1026.56     18.17 o 
 -28   1   7       12.82       21.47      8.16 o 
 -27   1   7     4100.28     3898.93     40.14 o 
 -25   1   7        2.09        2.95      6.36 o 
 -24   1   7       17.84       15.41      6.20 o 
 -23   1   7      221.45      237.31      8.04 o 
 -22   1   7        8.79       53.72      6.24 o 
 -21   1   7       63.90       59.27      5.91 o 
 -20   1   7      157.80      157.33      6.73 o 
 -19   1   7       68.62       77.38      5.71 o 
 -18   1   7      251.79      263.44      8.11 o 
 -17   1   7       92.36      118.12      5.80 o 
 -16   1   7       21.00       20.60      4.68 o 
 -15   1   7      254.55      303.13      7.48 o 
 -14   1   7     1513.35     1597.10     16.97 o 
 -13   1   7     1013.81     1133.53     13.35 o 
 -12   1   7      888.23      793.05     10.70 o 
 -11   1   7    12957.37    12877.04    106.00 o 
 -10   1   7     3499.86     3220.79     30.65 o 
  -9   1   7     1706.30     1675.68     17.03 o 
  -8   1   7      952.80      828.11     10.58 o 
  -7   1   7     3377.51     3639.40     32.17 o 
  -6   1   7      616.10      636.12      9.01 o 
  -5   1   7      108.45      177.77      5.92 o 
  -4   1   7      775.29      686.87      9.24 o 
  -3   1   7      158.36      232.80      5.71 o 
  -2   1   7     2468.81     2423.58     23.67 o 
  -1   1   7       23.77       33.43      6.98 o 
   0   1   7      835.54      738.60     11.18 o 
   1   1   7      304.84      291.03      6.31 o 
   2   1   7     1613.69     1257.40     13.59 o 
   3   1   7     4694.60     4429.20     38.39 o 
   4   1   7      443.23      443.78     10.07 o 
   5   1   7      521.13      508.28      8.24 o 
   6   1   7      834.56      709.59     10.12 o 
   7   1   7     1997.13     2100.87     20.90 o 
   8   1   7      431.74      607.52     24.41 o 
   9   1   7     5722.06     6377.29     54.88 o 
  10   1   7      301.64      421.24     10.59 o 
  11   1   7     3677.97     3688.32     33.85 o 
  12   1   7      504.50      576.55     10.20 o 
  13   1   7       92.11      162.56      6.58 o 
  14   1   7      131.83      143.92      6.57 o 
  15   1   7     2416.00     2494.01     25.23 o 
  16   1   7      205.64      242.31      7.62 o 
  17   1   7        3.70        3.77      5.63 o 
  18   1   7      117.42      109.61      6.82 o 
  19   1   7      166.02      168.36      8.21 o 
  20   1   7      845.16      775.15     12.83 o 
  21   1   7      375.56      360.94      9.93 o 
  22   1   7     1573.85     1547.45     22.08 o 
  23   1   7       22.50       12.45      8.21 o 
  24   1   7      162.18      146.52     10.46 o 
  25   1   7       73.52       72.80      9.78 o 
  26   1   7       71.06      109.19     10.33 o 
  27   1   7      294.94      386.65     20.41 o 
  28   1   7       30.05       62.65     10.47 o 
  29   1   7       34.63       65.43     10.17 o 
  30   1   7        6.38        4.31      9.44 o 
  31   1   7        0.28        0.00     10.32 o 
  32   1   7       48.47       51.03     11.98 o 
  33   1   7        7.60       13.64     11.44 o 
  34   1   7        0.16       16.28     11.64 o 
  35   1   7       25.06       38.78     12.76 o 
 -39   2   7        1.70        0.00     12.26 o 
 -38   2   7        2.35       15.71     12.65 o 
 -37   2   7       17.92       35.16     12.26 o 
 -36   2   7        0.01        4.65     10.09 o 
 -35   2   7        5.64        3.75      9.88 o 
 -34   2   7       71.02       57.44     10.72 o 
 -33   2   7        1.13        0.71      9.89 o 
 -32   2   7       41.59       63.43      9.64 o 
 -31   2   7       89.74       66.48      9.82 o 
 -30   2   7      829.36      725.18     17.50 o 
 -29   2   7      489.20      517.13     13.87 o 
 -28   2   7      223.97      334.63     11.79 o 
 -27   2   7      704.76      647.66     14.85 o 
 -26   2   7      850.94      736.85     15.37 o 
 -25   2   7      354.99      313.83     11.07 o 
 -24   2   7      214.55      291.36     11.78 o 
 -23   2   7       97.82       92.03      7.89 o 
 -22   2   7       25.78       36.01      5.96 o 
 -21   2   7       25.23       25.46      5.84 o 
 -20   2   7      218.71      260.36      7.96 o 
 -19   2   7      216.45      200.60      8.71 o 
 -18   2   7       39.74       45.15      7.23 o 
 -17   2   7      811.69      845.71     14.03 o 
 -16   2   7      770.68      823.99     14.35 o 
 -15   2   7      135.26      163.07      7.62 o 
 -14   2   7     2556.22     2524.86     27.77 o 
 -13   2   7     1646.57     1831.29     21.09 o 
 -12   2   7       11.97        4.24      5.17 o 
 -11   2   7      235.39      553.84     18.73 o 
 -10   2   7     2722.18     2479.95     23.74 o 
  -9   2   7      117.97      144.42      5.35 o 
  -8   2   7     3053.80     3254.01     31.12 o 
  -7   2   7     7156.34     7829.30     65.95 o 
  -6   2   7       21.53       36.94      4.43 o 
  -5   2   7     2700.33     2511.98     23.71 o 
  -4   2   7     2041.93     1998.29     19.74 o 
  -3   2   7       52.29      116.64     20.72 o 
  -2   2   7      240.28      239.18      9.88 o 
  -1   2   7       27.17       53.31      5.58 o 
   0   2   7      104.53       90.46      5.90 o 
   1   2   7     1336.31     1338.70     15.53 o 
   2   2   7       65.60       89.59      8.43 o 
   3   2   7      112.63      115.67      7.71 o 
   4   2   7    12334.88    12933.32    106.60 o 
   5   2   7      590.95      617.07      9.54 o 
   6   2   7    11356.11    13101.42    211.00 o 
   7   2   7       14.12       25.25      5.00 o 
   8   2   7      208.20      292.52      6.86 o 
   9   2   7      284.85      295.11      7.62 o 
  10   2   7      213.21      357.12      8.50 o 
  11   2   7      189.42      147.15      6.51 o 
  12   2   7      663.73      730.66     11.83 o 
  13   2   7       13.14        7.54      5.28 o 
  14   2   7     1420.56     1691.84     20.13 o 
  15   2   7      377.77      353.59      8.92 o 
  16   2   7     1218.84     1272.13     16.84 o 
  17   2   7      105.55      116.83      8.07 o 
  18   2   7      158.62      204.66      9.64 o 
  19   2   7       46.21       42.11      7.98 o 
  20   2   7      166.58      164.05      9.48 o 
  21   2   7     1002.46      872.91     16.75 o 
  22   2   7     1662.86     1663.17     23.86 o 
  23   2   7       10.62        1.12      8.19 o 
  24   2   7       35.64       31.99      8.71 o 
  25   2   7        0.05        0.00      8.34 o 
  26   2   7      364.98      381.05     13.29 o 
  27   2   7        7.99       24.81      9.36 o 
  28   2   7      214.21      256.44     12.37 o 
  29   2   7      181.67      265.51     12.79 o 
  30   2   7      974.55     1003.27     22.66 o 
  31   2   7      176.13      219.12     12.53 o 
  32   2   7       86.64      107.07     12.70 o 
  33   2   7       44.29       56.35     10.75 o 
  34   2   7      141.85      194.60     12.86 o 
  35   2   7        0.62        1.11     12.10 o 
 -37   3   7       37.06       20.32     12.45 o 
 -36   3   7        0.94        0.00     16.09 o 
 -35   3   7       53.38       60.51     12.74 o 
 -34   3   7       11.29       21.53     15.08 o 
 -33   3   7       11.25        6.50      9.80 o 
 -32   3   7      222.09      224.65     15.41 o 
 -31   3   7     1514.23     1312.92     24.08 o 
 -30   3   7     1035.22      952.41     20.06 o 
 -29   3   7      785.85      688.92     15.72 o 
 -28   3   7      313.59      282.37     11.50 o 
 -27   3   7      115.79      133.61      9.34 o 
 -26   3   7        9.16       13.49      7.99 o 
 -25   3   7      706.46      727.68     15.26 o 
 -24   3   7      881.91      762.81     15.78 o 
 -23   3   7      989.93      946.81     20.28 o 
 -22   3   7       75.51      112.10      8.42 o 
 -21   3   7      501.84      480.22     12.27 o 
 -20   3   7       98.16      106.26      8.73 o 
 -19   3   7      141.12      133.00      8.40 o 
 -18   3   7      139.23      185.37      9.85 o 
 -17   3   7       56.61       80.29      7.36 o 
 -16   3   7       45.34       66.72      7.17 o 
 -15   3   7      524.75      622.24     15.06 o 
 -14   3   7     1319.42     1216.62     17.57 o 
 -13   3   7       14.12       33.62      6.43 o 
 -12   3   7      265.48      235.12      9.46 o 
 -11   3   7     1146.03     1165.42     16.44 o 
 -10   3   7      156.76      162.32      5.82 o 
  -9   3   7      740.65      793.41     11.29 o 
  -8   3   7      219.83      239.60      7.03 o 
  -7   3   7      679.93      659.64     10.30 o 
  -6   3   7     1368.45     1423.71     16.08 o 
  -5   3   7        7.64       68.12      5.09 o 
  -4   3   7       34.64       29.49      4.66 o 
  -3   3   7     1600.15     1620.95     19.00 o 
  -2   3   7      115.53      128.93      7.10 o 
  -1   3   7     4397.57     4055.89     39.03 o 
   0   3   7      824.50      794.83     12.32 o 
   1   3   7      952.10      972.02     15.16 o 
   2   3   7      365.96      391.54      9.17 o 
   3   3   7       36.11       66.80      5.28 o 
   4   3   7      498.02      606.99     14.52 o 
   5   3   7       60.60       98.34      6.08 o 
   6   3   7      153.11      151.35      6.46 o 
   7   3   7       24.04       13.29      5.02 o 
   8   3   7        0.71       21.97      5.22 o 
   9   3   7       76.95       58.21      5.69 o 
  10   3   7       38.80       53.24      6.44 o 
  11   3   7       12.10       10.35      5.00 o 
  12   3   7       72.95      129.11      7.97 o 
  13   3   7        0.00        4.42      6.70 o 
  14   3   7        3.28        7.68      6.46 o 
  15   3   7      812.00      759.93     14.78 o 
  16   3   7        5.89        3.15      7.16 o 
  17   3   7      542.90      459.01     12.53 o 
  18   3   7     1393.72     1352.14     20.73 o 
  19   3   7     1215.91     1223.38     20.13 o 
  20   3   7     1139.51      973.63     18.05 o 
  21   3   7      524.72      511.21     14.13 o 
  22   3   7        9.25        0.00      8.19 o 
  23   3   7       28.60       29.41      8.76 o 
  24   3   7       62.49       70.69      9.34 o 
  25   3   7        6.96       13.36      8.93 o 
  26   3   7        0.82        0.00      8.83 o 
  27   3   7        1.53        5.65      9.37 o 
  28   3   7       20.89       24.15     10.02 o 
  29   3   7      267.10      320.61     14.04 o 
  30   3   7        7.37       15.54     10.05 o 
  31   3   7      306.33      359.29     15.25 o 
  32   3   7        0.00       21.80     12.27 o 
  33   3   7      162.38      219.74     14.39 o 
 -35   4   7       36.13       36.16     12.73 o 
 -34   4   7       15.36       27.43     12.77 o 
 -33   4   7       25.24       28.48     12.60 o 
 -32   4   7      315.94      337.73     16.61 o 
 -31   4   7       75.44       62.71     12.22 o 
 -30   4   7      494.97      422.30     17.45 o 
 -29   4   7        0.68        9.44      9.89 o 
 -28   4   7      770.86      654.37     17.45 o 
 -27   4   7      115.57       94.37     11.04 o 
 -26   4   7      114.91      102.15     10.61 o 
 -25   4   7        5.14       20.53      8.60 o 
 -24   4   7      204.26      227.02     14.56 o 
 -23   4   7      281.67      274.85     11.45 o 
 -22   4   7      253.95      269.92     11.53 o 
 -21   4   7      610.33      564.97     14.07 o 
 -20   4   7      153.10      159.80      9.58 o 
 -19   4   7       46.69       30.81      8.02 o 
 -18   4   7       87.65       88.62      8.81 o 
 -17   4   7        0.32        3.56      7.33 o 
 -16   4   7      351.91      355.33     12.19 o 
 -15   4   7      348.61      433.36     12.06 o 
 -14   4   7     1502.46     1497.78     21.23 o 
 -13   4   7       55.05       71.19      8.21 o 
 -12   4   7     1169.74     1116.77     16.23 o 
 -11   4   7      130.19      118.44      6.18 o 
 -10   4   7       12.00        6.85      5.30 o 
  -9   4   7      152.78      178.87      7.13 o 
  -8   4   7        7.41        0.00      5.60 o 
  -7   4   7      516.46      538.57     10.45 o 
  -6   4   7       40.50       26.85      5.62 o 
  -5   4   7        1.42       11.03      5.60 o 
  -4   4   7     1040.50     1032.87     14.03 o 
  -3   4   7       42.70       30.82      5.85 o 
  -2   4   7      324.24      364.58      8.80 o 
  -1   4   7      676.79      741.73     36.59 o 
   0   4   7      892.78      818.19     12.43 o 
   1   4   7      239.41      263.87      8.60 o 
   2   4   7     2722.29     2959.72     31.81 o 
   3   4   7      597.39      553.90     10.63 o 
   4   4   7      204.52      271.02      8.45 o 
   5   4   7       40.26       19.37      5.65 o 
   6   4   7      735.28      750.86     12.07 o 
   7   4   7        0.60        3.36      6.30 o 
   8   4   7       53.25       70.91      6.31 o 
   9   4   7      182.17      179.27      9.02 o 
  10   4   7      519.86      526.85     11.43 o 
  11   4   7      186.05      196.84      9.54 o 
  12   4   7        1.34        4.39      7.33 o 
  13   4   7       58.78       55.35      8.24 o 
  14   4   7       25.06       48.07      8.54 o 
  15   4   7      390.77      364.58     13.88 o 
  16   4   7       28.35      170.26     10.24 o 
  17   4   7      376.46      390.79     12.97 o 
  18   4   7      984.61      974.95     20.05 o 
  19   4   7       96.60      117.61     10.11 o 
  20   4   7      882.97      858.74     17.75 o 
  21   4   7       14.00       15.03      9.22 o 
  22   4   7       14.93        5.05      9.01 o 
  23   4   7        1.76        2.07      9.14 o 
  24   4   7       56.01       64.85     10.05 o 
  25   4   7       72.76       93.00     10.65 o 
  26   4   7       32.86       26.19     10.02 o 
  27   4   7        0.74        0.00     11.02 o 
  28   4   7        2.09        9.23     10.63 o 
  29   4   7        7.61        1.87     10.85 o 
  30   4   7        6.87       10.17     11.74 o 
  31   4   7        0.00        0.00     11.73 o 
 -33   5   7      153.92      178.36     15.89 o 
 -32   5   7      152.68      148.24     14.75 o 
 -31   5   7       55.06       59.27     13.16 o 
 -30   5   7        1.48        3.68     12.01 o 
 -29   5   7       49.57       44.06     12.32 o 
 -28   5   7        4.45        0.00     11.62 o 
 -27   5   7       44.99       44.32     12.18 o 
 -26   5   7        5.96        2.93     10.21 o 
 -25   5   7      300.94      335.86     14.54 o 
 -24   5   7      108.25       90.67     11.45 o 
 -23   5   7      190.00      210.95     12.43 o 
 -22   5   7       11.97       20.83      8.82 o 
 -21   5   7        7.17        0.00      8.70 o 
 -20   5   7      134.89      141.74     10.36 o 
 -19   5   7       17.36        5.76      8.73 o 
 -18   5   7       57.56       55.32      9.27 o 
 -17   5   7       37.35       39.43      8.70 o 
 -16   5   7       76.42       84.81      9.14 o 
 -15   5   7      309.28      358.32     12.26 o 
 -14   5   7        0.23        0.58      7.77 o 
 -13   5   7      976.25      994.01     17.80 o 
 -12   5   7       30.43       34.08      7.31 o 
 -11   5   7       20.97       34.08      7.16 o 
 -10   5   7      122.91      102.89      8.81 o 
  -9   5   7        0.71       13.69      6.25 o 
  -8   5   7        7.28        7.35      6.52 o 
  -7   5   7      179.68      208.12      8.42 o 
  -6   5   7       39.94       21.49      6.64 o 
  -5   5   7      382.99      429.93     10.52 o 
  -4   5   7      280.32      319.70     11.01 o 
  -3   5   7       15.12       58.53      7.37 o 
  -2   5   7       33.25       49.84      6.83 o 
  -1   5   7        7.50       11.79      7.43 o 
   0   5   7      503.29      471.40     10.84 o 
   1   5   7      350.28      419.03     10.38 o 
   2   5   7       16.02       10.30      6.42 o 
   3   5   7      632.08      569.33     11.86 o 
   4   5   7       30.45       34.03      6.56 o 
   5   5   7       49.83       40.90      6.87 o 
   6   5   7      116.12      132.84      7.94 o 
   7   5   7      328.89      329.02     13.30 o 
   8   5   7       28.85       84.05     11.64 o 
   9   5   7      268.89      250.71     11.14 o 
  10   5   7        7.68       12.53      9.66 o 
  11   5   7      166.73      197.12     10.69 o 
  12   5   7      155.06      152.18     10.29 o 
  13   5   7      695.57      706.14     16.31 o 
  14   5   7      162.34      199.35     11.27 o 
  15   5   7      616.96      617.66     16.03 o 
  16   5   7      380.76      356.16     13.12 o 
  17   5   7        3.04        0.00      9.36 o 
  18   5   7       12.57        6.30      9.35 o 
  19   5   7       13.51        7.66      9.63 o 
  20   5   7        2.91        0.00      9.57 o 
  21   5   7       16.11        8.51     10.85 o 
  22   5   7       45.75       22.28     10.87 o 
  23   5   7        0.50        0.00     14.63 o 
  24   5   7       14.72       40.94     11.46 o 
  25   5   7        8.68        0.00     10.44 o 
  26   5   7        5.75        0.00     10.87 o 
  27   5   7        1.87        0.00     11.62 o 
  28   5   7        1.66        0.00     13.16 o 
 -29   6   7        1.40        0.00     12.65 o 
 -28   6   7        2.80        0.00     13.10 o 
 -27   6   7       25.63       42.82     13.14 o 
 -26   6   7       96.34       86.88     13.52 o 
 -25   6   7        8.06       11.49     12.20 o 
 -24   6   7      207.24      174.44     14.38 o 
 -23   6   7       74.77       90.41     13.25 o 
 -22   6   7      101.04       87.61     11.90 o 
 -21   6   7       29.55       33.64     13.99 o 
 -20   6   7       91.74       90.22     14.03 o 
 -19   6   7       18.27        9.67     10.90 o 
 -18   6   7      496.56      510.89     15.37 o 
 -17   6   7        3.80       14.53      9.37 o 
 -16   6   7      240.86      282.40     13.52 o 
 -15   6   7       35.26       29.50      9.40 o 
 -14   6   7        6.89        2.83     10.35 o 
 -13   6   7        1.85        6.84      8.52 o 
 -12   6   7      168.04      154.53     10.41 o 
 -11   6   7       36.89       46.32      9.04 o 
 -10   6   7      129.86      161.92     10.84 o 
  -9   6   7      176.91      157.66     10.69 o 
  -8   6   7      390.31      366.64     12.85 o 
  -7   6   7      401.70      517.14     13.43 o 
  -6   6   7       17.35       10.68      8.03 o 
  -5   6   7       22.42      259.88     12.91 o 
  -4   6   7      426.08      393.67     12.46 o 
  -3   6   7        1.64        0.00      8.06 o 
  -2   6   7      283.40      348.88     11.93 o 
  -1   6   7       17.26       13.63      8.17 o 
   0   6   7      140.95      139.82     13.88 o 
   1   6   7       27.98       22.23      8.04 o 
   2   6   7        4.32        0.00      7.67 o 
   3   6   7       41.87       41.21      8.52 o 
   4   6   7      231.10      247.22     10.71 o 
   5   6   7      528.30      526.16     13.71 o 
   6   6   7      374.56      371.27     14.05 o 
   7   6   7        9.34        0.00     10.04 o 
   8   6   7     1298.08     1231.03     23.31 o 
   9   6   7      447.26      444.12     15.66 o 
  10   6   7      114.86      158.25     12.43 o 
  11   6   7      264.25      280.04     13.95 o 
  12   6   7      686.04      736.31     19.15 o 
  13   6   7        5.72        0.00     10.72 o 
  14   6   7       99.61      127.63     12.59 o 
  15   6   7       49.35       27.73     11.35 o 
  16   6   7        5.87        0.00     10.65 o 
  17   6   7        3.86        0.00     10.81 o 
  18   6   7        2.49        0.00     12.05 o 
  19   6   7        0.01        0.00     12.19 o 
  20   6   7        5.26        4.69     12.71 o 
  21   6   7       20.43        0.00     12.51 o 
  22   6   7        1.28        0.00     12.41 o 
  23   6   7        2.56        0.00     12.34 o 
  24   6   7      112.04       88.29     14.66 o 
  25   6   7        5.03        0.00     14.03 o 
 -24   7   7      132.85      106.30     15.96 o 
 -23   7   7        6.10       17.80     14.54 o 
 -22   7   7       41.07       40.99     16.26 o 
 -21   7   7      401.17      405.21     20.08 o 
 -20   7   7       39.50       18.32     14.05 o 
 -19   7   7      286.19      280.18     16.48 o 
 -18   7   7       18.57       21.22     15.59 o 
 -17   7   7       36.04        7.47     11.90 o 
 -16   7   7        5.04        6.77     11.73 o 
 -15   7   7        0.46        0.00     10.52 o 
 -14   7   7        0.27        0.00     10.30 o 
 -13   7   7        3.64        0.00     10.24 o 
 -12   7   7        6.50       11.66     10.33 o 
 -11   7   7        4.13        0.00     10.06 o 
 -10   7   7        1.02        0.00      9.64 o 
  -9   7   7        1.70        0.00      9.72 o 
  -8   7   7        0.75        0.00     10.11 o 
  -7   7   7        3.77        3.28      9.31 o 
  -6   7   7       55.77       70.81     10.15 o 
  -5   7   7       52.04       64.03      9.97 o 
  -4   7   7        4.52        0.00      9.17 o 
  -3   7   7       15.01       29.78      9.80 o 
  -2   7   7        2.01        1.27      8.88 o 
  -1   7   7        6.15        1.62      9.06 o 
   0   7   7        9.62       12.47      9.10 o 
   1   7   7       11.43       21.03      9.27 o 
   2   7   7        0.38        0.00      8.65 o 
   3   7   7        0.01        8.65      9.73 o 
   4   7   7       11.41       11.78     10.52 o 
   5   7   7        7.26        6.88     11.30 o 
   6   7   7        6.91        0.00     10.74 o 
   7   7   7      325.66      345.36     18.57 o 
   8   7   7       42.76       44.99     12.35 o 
   9   7   7     1104.77      927.50     23.21 o 
  10   7   7       33.39       39.51     12.34 o 
  11   7   7      388.33      384.99     17.06 o 
  12   7   7       10.07       40.92     14.37 o 
  13   7   7       20.88        5.31     12.28 o 
  14   7   7        1.60        7.99     20.83 o 
  15   7   7       25.42       33.05     14.61 o 
  16   7   7        4.46        0.00     16.97 o 
  17   7   7        6.32        0.00     17.07 o 
  18   7   7       23.83        5.27     16.42 o 
  19   7   7        3.07        0.00     14.28 o 
  20   7   7        8.92        0.00     14.24 o 
 -15   8   7        8.82        0.42     14.89 o 
 -14   8   7        7.07        0.00     13.01 o 
 -13   8   7        0.80        0.00     12.80 o 
 -12   8   7        1.98        5.55     13.80 o 
 -11   8   7        0.33       18.00     12.66 o 
 -10   8   7        8.73        2.16     12.78 o 
  -9   8   7        8.47       11.26     14.88 o 
  -8   8   7       45.20       65.14     12.97 o 
  -7   8   7       12.58       13.81     11.68 o 
  -6   8   7      344.64      339.58     16.92 o 
  -5   8   7      197.28      210.13     15.87 o 
  -4   8   7      192.32      161.86     13.23 o 
  -3   8   7       47.39       44.84     13.13 o 
  -2   8   7       21.43        7.99     11.10 o 
  -1   8   7        1.03        0.00     10.50 o 
   0   8   7        0.02        0.00     12.61 o 
   1   8   7        0.28        0.00     11.78 o 
   2   8   7        4.47        0.00     14.53 o 
   3   8   7       14.38       16.07     12.30 o 
   4   8   7        1.12        7.30     14.88 o 
   5   8   7        0.53        0.00     11.80 o 
   6   8   7       59.33       67.24     13.57 o 
   7   8   7        0.39       13.56     13.68 o 
   8   8   7        0.82       16.36     13.25 o 
   9   8   7       19.43       26.92     13.50 o 
  10   8   7      471.72      408.90     20.93 o 
  11   8   7       93.38       99.04     17.46 o 
 -40   0   8       32.32        2.26     15.66 o 
 -39   0   8        0.79       17.34     16.39 o 
 -38   0   8        0.07        0.00     14.11 o 
 -37   0   8       34.06       39.24     15.44 o 
 -36   0   8        0.15        9.10     14.88 o 
 -35   0   8       36.38       20.11     15.46 o 
 -34   0   8      108.83       88.71     19.17 o 
 -33   0   8       68.28       96.39     14.08 o 
 -32   0   8      162.41      141.77     14.51 o 
 -31   0   8      105.63      110.92     13.37 o 
 -30   0   8       11.05        0.44     11.45 o 
 -29   0   8      450.26      508.87     17.40 o 
 -28   0   8      250.54      271.66     17.66 o 
 -27   0   8      674.37      649.35     18.52 o 
 -26   0   8     2067.02     1860.12     31.36 o 
 -25   0   8     4409.82     4402.87     59.12 o 
 -24   0   8     1007.87     1061.23     21.63 o 
 -23   0   8      484.03      493.47     15.03 o 
 -22   0   8        2.59       10.19      8.29 o 
 -21   0   8      438.40      423.09     13.75 o 
 -20   0   8      149.23      144.08      9.90 o 
 -19   0   8      209.82      198.69      9.98 o 
 -18   0   8     2094.84     1748.21     27.16 o 
 -17   0   8     3223.62     3259.98     43.68 o 
 -16   0   8      176.24      296.64     10.88 o 
 -15   0   8     2246.39     2297.62     32.46 o 
 -14   0   8     5269.62     5151.89     63.83 o 
 -13   0   8    11872.12    12285.65    143.53 o 
 -12   0   8     6529.61     8736.24    109.06 o 
 -11   0   8     1333.30     1474.59     22.40 o 
 -10   0   8     7236.20     6859.15     82.33 o 
  -9   0   8     6708.37     6597.81     78.98 o 
  -8   0   8     2003.49     2560.36     33.94 o 
  -7   0   8     1045.34     1047.71     17.61 o 
  -6   0   8     4790.43     4553.65     55.82 o 
  -5   0   8     1998.44     2003.85     27.83 o 
  -4   0   8     3411.46     3475.44     44.01 o 
  -3   0   8     1880.62     1778.40     25.50 o 
  -2   0   8    12759.82    11776.17    136.81 o 
  -1   0   8     4368.79     4225.68     52.16 o 
   0   0   8     1008.87      935.94     16.40 o 
   1   0   8        7.37       12.85      6.33 o 
   2   0   8     9935.36     9728.23    114.10 o 
   3   0   8      132.95      153.87      7.94 o 
   4   0   8      818.64      867.48     16.08 o 
   5   0   8      878.39      962.37     17.13 o 
   6   0   8     3727.77     4300.81     53.89 o 
   7   0   8     2291.77     2320.22     32.59 o 
   8   0   8    51789.69    54818.93    622.24 o 
   9   0   8      130.68      420.24     21.12 o 
  10   0   8    11170.96    11539.56    136.22 o 
  11   0   8     1485.41     1534.10     24.81 o 
  12   0   8      630.15      528.14     14.36 o 
  13   0   8        0.88       20.55      7.74 o 
  14   0   8     1378.45     1288.68     22.75 o 
  15   0   8       86.27       88.58      9.38 o 
  16   0   8      450.98      485.06     14.62 o 
  17   0   8      155.50      159.32     11.06 o 
  18   0   8      114.23      151.91     10.72 o 
  19   0   8       27.90       27.84      9.28 o 
  20   0   8      805.76      769.06     19.19 o 
  21   0   8       44.37       46.32     10.30 o 
  22   0   8      666.35      754.24     22.17 o 
  23   0   8     1684.10     1616.44     29.56 o 
  24   0   8     1794.56     1758.81     37.20 o 
  25   0   8      416.44      446.66     19.86 o 
  26   0   8      575.10      603.95     25.61 o 
  27   0   8       84.68       87.43     16.30 o 
  28   0   8       17.25       12.44     15.25 o 
  29   0   8       10.04       28.07     16.66 o 
  30   0   8      491.98      565.67     26.05 o 
  31   0   8       42.63      104.65     29.37 o 
  32   0   8        6.92       28.85     16.66 o 
  33   0   8        3.44        4.90     16.26 o 
  34   0   8       10.28       23.45     17.74 o 
  35   0   8       61.44       44.63     18.86 o 
 -39   1   8       20.43       36.48     14.11 o 
 -38   1   8        1.23        0.00     10.65 o 
 -37   1   8      178.11      203.90     13.13 o 
 -36   1   8      218.68      248.96     14.02 o 
 -35   1   8        1.16        0.00     11.69 o 
 -34   1   8       59.59       64.63     11.24 o 
 -33   1   8       52.74       62.38      9.67 o 
 -32   1   8       14.75       13.91      8.82 o 
 -31   1   8       33.38       38.29      9.01 o 
 -30   1   8        7.06        0.00      8.42 o 
 -28   1   8     2387.45     2259.33     28.79 o 
 -27   1   8      154.02      157.55      9.32 o 
 -26   1   8      541.94      537.55     12.54 o 
 -25   1   8      328.05      691.33     18.28 o 
 -24   1   8     1638.03     1607.98     20.63 o 
 -23   1   8      524.99      536.52     10.93 o 
 -22   1   8      211.59      215.17      8.37 o 
 -21   1   8      191.90      196.84      8.33 o 
 -20   1   8       39.64       27.50      5.38 o 
 -19   1   8      132.27      142.15      6.63 o 
 -18   1   8      743.79      646.84     10.60 o 
 -17   1   8        3.54        4.87      6.88 o 
 -16   1   8     1930.40     1828.23     19.32 o 
 -15   1   8      391.94      368.49      8.05 o 
 -14   1   8      629.88      792.15     17.89 o 
 -13   1   8      400.14      396.43     12.36 o 
 -12   1   8     1565.87     1758.65     18.30 o 
 -11   1   8      383.61      422.78      8.22 o 
 -10   1   8     4702.05     4668.98     40.98 o 
  -9   1   8       23.50       17.42      4.50 o 
  -8   1   8      389.18      465.44      8.34 o 
  -7   1   8    10564.91    10542.14     87.26 o 
  -6   1   8       94.73      331.57      7.29 o 
  -5   1   8     2021.75     1892.95     18.70 o 
  -4   1   8     1661.60     2223.34     21.32 o 
  -3   1   8     3644.67     3285.23     29.59 o 
  -2   1   8       79.96       61.02      6.86 o 
  -1   1   8     1272.91     1098.49     13.52 o 
   0   1   8       18.09       19.93      4.59 o 
   1   1   8      118.14       90.54      4.77 o 
   2   1   8     1958.44     1991.44     19.56 o 
   3   1   8     1045.50     1063.34     12.54 o 
   4   1   8       88.63      140.84      5.71 o 
   5   1   8      301.82      401.92      8.91 o 
   6   1   8     2814.38     2780.86     26.33 o 
   7   1   8     2859.47     2954.42     27.76 o 
   8   1   8      578.11      603.55     10.00 o 
   9   1   8      484.83      470.93      8.99 o 
  10   1   8        0.02        7.34      5.29 o 
  11   1   8     5731.95     5844.70     51.12 o 
  12   1   8       21.57       22.89      5.47 o 
  13   1   8      790.98      997.50     13.59 o 
  14   1   8       26.38       26.59      5.74 o 
  15   1   8       36.35       49.06      5.97 o 
  16   1   8        9.52        6.28      5.68 o 
  17   1   8      505.68      493.16     10.51 o 
  18   1   8        7.43        1.06      6.03 o 
  19   1   8       40.97       44.68      6.65 o 
  20   1   8        1.93        1.30      6.56 o 
  21   1   8      922.45      887.73     16.48 o 
  22   1   8     1238.89     1138.76     20.35 o 
  23   1   8      621.04      623.24     15.37 o 
  24   1   8      307.17      356.31     12.75 o 
  25   1   8       65.46       67.85      9.74 o 
  26   1   8      458.43      519.88     14.90 o 
  27   1   8       29.48       22.98      9.60 o 
  28   1   8        2.55        3.96      8.98 o 
  29   1   8        3.83        7.71      9.97 o 
  30   1   8       17.54        0.00     10.07 o 
  31   1   8        0.31        0.00     10.68 o 
  32   1   8        7.45        0.00     11.25 o 
  33   1   8        6.76       19.23     11.90 o 
  34   1   8       11.17       18.94     12.11 o 
  35   1   8        5.89       12.96     11.95 o 
 -38   2   8        2.02        0.00     12.56 o 
 -37   2   8       38.10       42.86     11.96 o 
 -36   2   8        0.15        8.49     10.35 o 
 -35   2   8        0.06        0.69      9.69 o 
 -34   2   8      236.59      211.64     13.15 o 
 -33   2   8      149.28      160.09     10.81 o 
 -32   2   8       45.06       31.68      9.41 o 
 -31   2   8       63.01      205.54     13.48 o 
 -30   2   8      345.94      333.04     12.40 o 
 -29   2   8     1330.09     1290.71     20.79 o 
 -28   2   8     1105.73     1080.64     19.99 o 
 -27   2   8       87.62      110.25      9.41 o 
 -26   2   8      927.77      856.72     16.48 o 
 -25   2   8      399.15      371.33     19.04 o 
 -24   2   8      232.73      181.16     11.50 o 
 -23   2   8      177.76      256.51     10.11 o 
 -22   2   8       42.39       75.53      7.70 o 
 -21   2   8       72.27       53.92      6.05 o 
 -20   2   8        2.55        0.00      5.09 o 
 -19   2   8      342.18      308.24      8.30 o 
 -18   2   8      461.82      463.78      9.74 o 
 -17   2   8      519.42      573.71     13.28 o 
 -16   2   8      161.09      159.44      9.23 o 
 -15   2   8      593.61      549.77     12.42 o 
 -14   2   8      198.93      228.69      7.34 o 
 -13   2   8     1614.36     1606.84     18.66 o 
 -12   2   8     1727.34     1728.18     19.52 o 
 -11   2   8      122.23      150.21      5.41 o 
 -10   2   8     3343.85     3621.99     33.03 o 
  -9   2   8     3597.06     3513.34     32.14 o 
  -8   2   8     3105.79     4110.38     36.85 o 
  -7   2   8     1062.41      948.01     12.05 o 
  -6   2   8       51.24      118.46      6.06 o 
  -5   2   8        3.90       12.22      3.92 o 
  -4   2   8       71.06       42.81      4.62 o 
  -3   2   8      149.97      173.84      6.76 o 
  -2   2   8       91.52      133.73     10.35 o 
  -1   2   8      187.94      179.03      7.07 o 
   0   2   8     4050.29     3865.96     38.68 o 
   1   2   8     1172.58     1221.65     16.19 o 
   2   2   8      821.69     1109.55     22.36 o 
   3   2   8      372.14      313.42     12.29 o 
   4   2   8     2873.06     3333.24     48.28 o 
   5   2   8     1023.37     1129.31     13.35 o 
   6   2   8      876.36      942.83     12.17 o 
   7   2   8        2.99        0.00     26.78 o 
   8   2   8     1290.15     1145.49     13.81 o 
   9   2   8        6.98       19.44      4.71 o 
  10   2   8      809.68      705.53     10.53 o 
  11   2   8       91.88      154.29      7.04 o 
  12   2   8     2344.12     2297.18     25.03 o 
  13   2   8       65.23      194.14      8.72 o 
  14   2   8     2197.10     2273.16     25.27 o 
  15   2   8      134.81      175.58      7.60 o 
  16   2   8      847.95      783.34     13.26 o 
  17   2   8      261.92      296.84     10.33 o 
  18   2   8      196.27      195.21     11.39 o 
  19   2   8      121.41      146.25     13.15 o 
  20   2   8     1365.26     1283.34     20.23 o 
  21   2   8     1082.72      970.41     17.96 o 
  22   2   8      191.73      194.41     11.85 o 
  23   2   8       50.82       40.66      8.92 o 
  24   2   8        0.17        2.23      8.22 o 
  25   2   8       15.17        6.85      9.13 o 
  26   2   8      107.05      133.83     10.77 o 
  27   2   8        6.88        0.00     10.00 o 
  28   2   8      376.30      442.98     14.79 o 
  29   2   8        0.00        0.59      9.82 o 
  30   2   8        8.27       79.74     11.74 o 
  31   2   8        6.45       17.18      9.74 o 
  32   2   8       24.32       14.15     10.24 o 
  33   2   8       40.63       52.29     12.51 o 
  34   2   8        4.22       19.32     11.67 o 
 -37   3   8        1.29        7.82     12.13 o 
 -36   3   8       12.87        1.88     11.75 o 
 -35   3   8        7.37       13.88     11.43 o 
 -34   3   8        6.56       16.81     10.45 o 
 -33   3   8       12.94       39.96     10.73 o 
 -32   3   8       16.68       29.36     10.14 o 
 -31   3   8        3.64       24.49      9.92 o 
 -30   3   8       59.98       77.54      9.76 o 
 -29   3   8      109.47      228.14     11.25 o 
 -28   3   8        2.79        2.85      8.27 o 
 -27   3   8      265.05      240.59     12.07 o 
 -26   3   8      128.81      109.98      9.43 o 
 -25   3   8      670.41      666.22     14.89 o 
 -24   3   8     1315.17     1273.37     20.39 o 
 -23   3   8      229.43      238.56     10.37 o 
 -22   3   8        3.90       13.43      7.61 o 
 -21   3   8       12.13       21.19      7.17 o 
 -20   3   8       22.66       38.03      7.45 o 
 -19   3   8      198.34      197.45      9.21 o 
 -18   3   8      353.44      446.68     12.14 o 
 -17   3   8      160.32      230.86     10.78 o 
 -16   3   8      103.52       88.34      7.67 o 
 -15   3   8      127.13      113.23      7.80 o 
 -14   3   8      293.10      364.50     10.19 o 
 -13   3   8       76.90       85.28      7.30 o 
 -12   3   8      745.24      646.12     12.57 o 
 -11   3   8     1811.36     1885.95     20.06 o 
 -10   3   8        0.59      105.90      6.67 o 
  -9   3   8     2045.72     2134.11     24.05 o 
  -8   3   8      109.39      163.26      6.72 o 
  -7   3   8     2123.94     1959.68     20.34 o 
  -6   3   8        2.54      118.89      5.74 o 
  -5   3   8      196.45      191.93      6.21 o 
  -4   3   8       61.84       51.97      5.49 o 
  -3   3   8        1.89        0.00      4.80 o 
  -2   3   8      151.15      185.32      7.11 o 
  -1   3   8     1227.06     1076.56     15.97 o 
   0   3   8      317.10      287.80      8.14 o 
   1   3   8       98.83      129.37      7.33 o 
   2   3   8      337.17      353.79     11.24 o 
   3   3   8      244.90      253.74      7.89 o 
   4   3   8      362.58      391.53      8.16 o 
   5   3   8       19.96       49.76      5.08 o 
   6   3   8       83.52       83.91      5.80 o 
   7   3   8       49.20       45.72      5.48 o 
   8   3   8      399.30      402.91      8.43 o 
   9   3   8       57.38       53.66      6.20 o 
  10   3   8      352.37      336.11      8.65 o 
  11   3   8      123.73      162.94      8.13 o 
  12   3   8      217.17      187.88      7.63 o 
  13   3   8       16.61       61.13      7.24 o 
  14   3   8        2.95        0.00      6.74 o 
  15   3   8       60.46      123.83      8.70 o 
  16   3   8      944.82      889.91     16.58 o 
  17   3   8      248.21      270.00     10.72 o 
  18   3   8        2.16        0.00      7.93 o 
  19   3   8      828.91      714.69     15.70 o 
  20   3   8      594.29      553.23     14.35 o 
  21   3   8        5.19        1.82      8.23 o 
  22   3   8       70.50       67.88      9.18 o 
  23   3   8      115.55      136.89     10.16 o 
  24   3   8       12.75        5.23     10.23 o 
  25   3   8      102.71       92.40     10.15 o 
  26   3   8        1.52        4.83      8.93 o 
  27   3   8       61.10       80.05     11.14 o 
  28   3   8       55.11       91.59     11.36 o 
  29   3   8       79.79       94.51     11.32 o 
  30   3   8        0.01       15.34     11.35 o 
  31   3   8      161.10      218.20     12.79 o 
  32   3   8        5.73       15.56     11.30 o 
 -35   4   8       16.21        4.97     12.75 o 
 -34   4   8        5.24       15.01     12.44 o 
 -33   4   8       92.52      110.43     20.55 o 
 -32   4   8        7.28       10.71     11.89 o 
 -31   4   8        0.42        0.00     11.74 o 
 -30   4   8      110.24      146.38     12.24 o 
 -29   4   8       24.17       25.27     10.42 o 
 -28   4   8       32.30       18.50     10.40 o 
 -27   4   8      228.26      286.04     13.57 o 
 -26   4   8      192.13      196.79     11.69 o 
 -25   4   8        3.91        1.17      8.57 o 
 -24   4   8      338.08      387.15     12.91 o 
 -23   4   8      298.24      291.66     11.94 o 
 -22   4   8      207.61      195.28     10.53 o 
 -21   4   8      471.73      442.64     13.31 o 
 -20   4   8        7.10        0.00      7.68 o 
 -19   4   8       25.31       14.63      7.75 o 
 -18   4   8       22.28       29.86      8.02 o 
 -17   4   8        0.73        0.00      7.51 o 
 -16   4   8      149.43      201.15     10.01 o 
 -15   4   8        3.91        7.55      7.47 o 
 -14   4   8     2381.27     2496.75     29.79 o 
 -13   4   8      308.08      301.05     10.45 o 
 -12   4   8      206.36      214.82     11.29 o 
 -11   4   8      296.00      361.82      8.96 o 
 -10   4   8      450.79      429.42      9.59 o 
  -9   4   8      164.47      158.34      6.92 o 
  -8   4   8       25.63       31.66      5.86 o 
  -7   4   8       67.60       67.50      5.82 o 
  -6   4   8      357.89      380.04      8.83 o 
  -5   4   8       87.15       85.50      5.88 o 
  -4   4   8       26.57       14.23      4.85 o 
  -3   4   8      475.51      488.00     10.85 o 
  -2   4   8      101.36      146.71     11.15 o 
  -1   4   8      176.75      173.19      8.48 o 
   0   4   8      457.75      546.27     13.08 o 
   1   4   8       38.87       65.18      6.73 o 
   2   4   8      345.85      397.99     10.15 o 
   3   4   8       81.04       71.17      7.05 o 
   4   4   8      266.16      230.97      7.63 o 
   5   4   8      265.01      269.30      9.20 o 
   6   4   8      921.09      833.80     12.80 o 
   7   4   8      608.94      551.99     10.59 o 
   8   4   8       47.67       55.26      8.44 o 
   9   4   8        2.99        5.25      5.27 o 
  10   4   8      250.03      266.20     10.49 o 
  11   4   8      705.49      708.69     14.95 o 
  12   4   8        1.98       12.13      8.26 o 
  13   4   8      871.79      783.10     15.71 o 
  14   4   8      898.32      827.85     16.62 o 
  15   4   8      309.57      730.30     20.37 o 
  16   4   8       23.69        3.25      8.57 o 
  17   4   8      169.07      161.12     12.67 o 
  18   4   8       38.24       35.38      9.06 o 
  19   4   8      208.33      255.47     15.21 o 
  20   4   8      218.77      195.63     11.23 o 
  21   4   8      111.03      119.17     10.24 o 
  22   4   8       72.91       85.65     10.17 o 
  23   4   8        9.61        0.00      9.48 o 
  24   4   8        0.40        0.00      9.24 o 
  25   4   8        7.55        5.03      9.36 o 
  26   4   8      115.34      124.54     11.52 o 
  27   4   8        0.58        0.00      9.59 o 
  28   4   8       13.46       15.86     10.94 o 
  29   4   8        0.38        2.55     12.44 o 
  30   4   8      174.49      180.52     13.73 o 
 -32   5   8        1.43        8.51     12.81 o 
 -31   5   8       89.38       83.36     13.74 o 
 -30   5   8       41.59       56.07     13.22 o 
 -29   5   8      382.15      336.28     19.13 o 
 -28   5   8       22.76        4.27     11.46 o 
 -27   5   8      213.37      236.52     13.62 o 
 -26   5   8      124.26      120.68     12.29 o 
 -25   5   8      107.16      140.52     12.20 o 
 -24   5   8        0.70        0.00      9.59 o 
 -23   5   8       20.28       14.36      9.34 o 
 -22   5   8      181.50      180.47     11.47 o 
 -21   5   8      293.23      317.50     15.07 o 
 -20   5   8       80.65       99.65      9.89 o 
 -19   5   8       13.22       18.07      8.85 o 
 -18   5   8       18.95       19.94      9.21 o 
 -17   5   8     1605.99     1680.65     24.57 o 
 -16   5   8       84.47       83.10      9.46 o 
 -15   5   8      305.85      288.35     11.50 o 
 -14   5   8       39.82       38.80      8.42 o 
 -13   5   8       21.16       13.36      7.75 o 
 -12   5   8       40.76       38.64      8.01 o 
 -11   5   8        0.66        0.00      7.03 o 
 -10   5   8      169.15      254.44      9.55 o 
  -9   5   8       30.73       37.50      6.51 o 
  -8   5   8      270.88      338.92      9.91 o 
  -7   5   8      442.92      453.48     10.70 o 
  -6   5   8       86.05       78.25      6.85 o 
  -5   5   8       29.68       52.07      7.43 o 
  -4   5   8      277.91      274.43     12.57 o 
  -3   5   8       33.60       37.39      7.42 o 
  -2   5   8        5.95       16.62      7.17 o 
  -1   5   8       35.86       32.80      7.40 o 
   0   5   8      167.54      194.35      9.38 o 
   1   5   8       59.28       49.63      7.62 o 
   2   5   8        9.45        8.50      7.14 o 
   3   5   8       77.52       81.09      7.91 o 
   4   5   8      273.96      270.40      9.86 o 
   5   5   8       48.48       40.73      7.64 o 
   6   5   8      201.70      185.57      8.98 o 
   7   5   8        6.73        0.00      7.22 o 
   8   5   8       33.80       41.60      9.63 o 
   9   5   8       17.59       33.15      9.87 o 
  10   5   8      203.50      186.92     11.61 o 
  11   5   8      168.65      188.61     11.84 o 
  12   5   8      347.53      349.83     14.01 o 
  13   5   8      449.18      635.17     17.37 o 
  14   5   8      713.97      625.69     17.88 o 
  15   5   8        0.27       10.93     10.35 o 
  16   5   8      110.28       70.70     10.80 o 
  17   5   8       23.88       49.95     11.81 o 
  18   5   8      100.21       84.62     11.52 o 
  19   5   8       93.88      106.51     11.96 o 
  20   5   8      225.89      220.09     13.63 o 
  21   5   8        7.76       22.96     12.90 o 
  22   5   8       22.09       16.11     11.24 o 
  23   5   8        0.15        0.00     11.07 o 
  24   5   8        0.53        9.85     12.20 o 
  25   5   8        0.82        0.00     11.78 o 
  26   5   8        5.86       19.93     13.97 o 
  27   5   8       13.54        0.00     12.44 o 
  28   5   8        0.31       14.64     17.81 o 
 -28   6   8        6.64        0.00     12.37 o 
 -27   6   8        0.92        0.00     12.06 o 
 -26   6   8      192.56      161.28     14.62 o 
 -25   6   8       22.08        7.46     12.30 o 
 -24   6   8      131.70      132.30     15.38 o 
 -23   6   8      112.22      119.63     12.88 o 
 -22   6   8        5.76        0.00     11.77 o 
 -21   6   8      129.31      122.30     13.32 o 
 -20   6   8        5.16        0.00     10.22 o 
 -19   6   8      119.25       99.67     10.93 o 
 -18   6   8      251.08      239.18     12.46 o 
 -17   6   8       66.15       61.21     12.65 o 
 -16   6   8        3.71        0.00      9.80 o 
 -15   6   8        2.00        8.86      9.78 o 
 -14   6   8        3.34        0.00      9.32 o 
 -13   6   8        2.50        0.00      9.50 o 
 -12   6   8        0.37        0.80      9.34 o 
 -11   6   8        0.26        4.94      9.35 o 
 -10   6   8        2.08        5.93      9.22 o 
  -9   6   8      100.94      141.82     12.25 o 
  -8   6   8       30.03       29.31      8.88 o 
  -7   6   8        2.67        2.00      8.28 o 
  -6   6   8       14.33       49.47      9.43 o 
  -5   6   8       95.85      131.93     12.65 o 
  -4   6   8       20.49       96.21      9.32 o 
  -3   6   8       27.32       15.84      8.89 o 
  -2   6   8      286.89      290.79     11.28 o 
  -1   6   8       20.01       17.67      8.22 o 
   0   6   8       28.52       27.20      8.32 o 
   1   6   8       41.45       36.33      8.65 o 
   2   6   8      251.45      266.27     10.95 o 
   3   6   8       22.64       27.57      8.18 o 
   4   6   8        1.80        0.00      8.02 o 
   5   6   8       46.75       61.52      9.54 o 
   6   6   8      708.82      729.88     19.52 o 
   7   6   8      200.12      204.88     14.93 o 
   8   6   8       59.38       61.44     11.42 o 
   9   6   8       35.18       64.56     11.14 o 
  10   6   8       40.43       50.17     10.86 o 
  11   6   8      775.85      808.45     19.87 o 
  12   6   8      316.65      319.85     16.60 o 
  13   6   8       30.12       21.36     10.85 o 
  14   6   8       13.33        0.00     10.81 o 
  15   6   8       15.55       25.09     11.32 o 
  16   6   8       19.12       15.72     11.21 o 
  17   6   8       13.33       10.71     11.36 o 
  18   6   8       94.77      142.00     14.16 o 
  19   6   8       49.86       49.17     13.19 o 
  20   6   8        0.15        0.00     12.99 o 
  21   6   8       38.50       25.21     14.47 o 
  22   6   8      270.28      256.64     17.48 o 
  23   6   8        1.09        0.00     14.74 o 
  24   6   8       13.85        0.00     14.66 o 
 -23   7   8       12.92        0.00     14.09 o 
 -22   7   8        9.50        0.00     13.84 o 
 -21   7   8        6.78        0.00     13.42 o 
 -20   7   8        0.15        0.00     11.95 o 
 -19   7   8        0.00        0.00     12.20 o 
 -18   7   8       72.24       73.48     13.29 o 
 -17   7   8        4.10        9.18     11.73 o 
 -16   7   8        5.00        0.00     11.48 o 
 -15   7   8       20.98        8.06     11.44 o 
 -14   7   8        2.27        0.00     12.35 o 
 -13   7   8        7.82        3.78     11.08 o 
 -12   7   8        0.09        0.00     10.75 o 
 -11   7   8        9.62        9.13     11.36 o 
 -10   7   8        0.61        0.00     11.37 o 
  -9   7   8        4.55       20.15     11.61 o 
  -8   7   8       10.54       11.74     11.07 o 
  -7   7   8        1.16        9.14     10.85 o 
  -6   7   8       17.57       16.59     10.17 o 
  -5   7   8       28.93       20.45     11.22 o 
  -4   7   8        0.47        4.70      9.88 o 
  -3   7   8        0.02        0.66      9.78 o 
  -2   7   8        2.35        0.00      9.25 o 
  -1   7   8       22.74       19.22      9.74 o 
   0   7   8        4.96        4.47      9.16 o 
   1   7   8        1.77        0.00      9.24 o 
   2   7   8        1.30        2.58     10.08 o 
   3   7   8       18.11       54.97     12.26 o 
   4   7   8        0.35        0.00     11.08 o 
   5   7   8       23.24       20.63     12.75 o 
   6   7   8        8.25        0.00     11.74 o 
   7   7   8       24.54       17.85     15.05 o 
   8   7   8       73.41       97.65     14.04 o 
   9   7   8        9.33       46.70     12.52 o 
  10   7   8      353.66      303.84     16.44 o 
  11   7   8       53.47       84.80     13.36 o 
  12   7   8       37.73       22.83     12.43 o 
  13   7   8        3.21        9.35     12.19 o 
  14   7   8        0.32       13.43     12.70 o 
  15   7   8       67.28       42.11     15.14 o 
  16   7   8        0.18        0.00     14.31 o 
  17   7   8        1.36        0.00     13.87 o 
  18   7   8       13.91        0.00     14.40 o 
 -14   8   8        1.85        1.27     13.74 o 
 -13   8   8       29.77       49.73     13.98 o 
 -12   8   8       42.57       29.34     13.54 o 
 -11   8   8        0.29        0.00     12.48 o 
 -10   8   8        0.67        0.00     11.77 o 
  -9   8   8        7.52        0.00     12.21 o 
  -8   8   8       60.59       72.09     13.09 o 
  -7   8   8        3.71        7.09     15.03 o 
  -6   8   8       55.11       60.10     12.96 o 
  -5   8   8       39.48        7.97     12.39 o 
  -4   8   8       28.85       45.44     12.58 o 
  -3   8   8       19.31       13.39     11.10 o 
  -2   8   8        0.56        0.00     10.40 o 
  -1   8   8       12.54       19.41     12.22 o 
   0   8   8        7.97        0.00     12.99 o 
   1   8   8        0.18        0.00     13.12 o 
   2   8   8        6.61        0.00     14.07 o 
   3   8   8        0.23        0.00     12.18 o 
   4   8   8       10.43       15.89     12.58 o 
   5   8   8        8.26        9.71     12.85 o 
   6   8   8        0.14       11.51     12.38 o 
   7   8   8      181.02      199.99     19.29 o 
   8   8   8      191.32      130.94     14.70 o 
   9   8   8       43.77       29.73     13.55 o 
 -39   1   9        1.68        3.56     12.10 o 
 -38   1   9        0.54        7.73     11.28 o 
 -37   1   9        0.05        0.00     10.13 o 
 -36   1   9       50.12       44.08     10.56 o 
 -35   1   9       25.96       18.32     10.25 o 
 -34   1   9        8.99        0.00      9.76 o 
 -33   1   9        0.07        0.00      9.18 o 
 -32   1   9       18.71       14.01      9.18 o 
 -31   1   9      136.46      142.05     10.42 o 
 -30   1   9        0.89        0.00      8.57 o 
 -29   1   9      839.86      804.93     16.55 o 
 -28   1   9      367.40      417.88     13.16 o 
 -27   1   9     1642.75     1569.91     21.51 o 
 -26   1   9     1740.89     1581.21     21.17 o 
 -25   1   9      213.64      242.93      9.86 o 
 -24   1   9      932.24      901.40     15.06 o 
 -23   1   9      313.41      331.58     10.08 o 
 -22   1   9       72.08       92.12      6.82 o 
 -21   1   9       12.63       10.94      5.49 o 
 -20   1   9      177.43      194.17      6.99 o 
 -19   1   9      334.69      289.19     10.71 o 
 -18   1   9        7.25       10.97      4.97 o 
 -17   1   9     1309.26     1177.81     14.70 o 
 -16   1   9      564.78      613.71     10.30 o 
 -15   1   9      132.75       92.27      5.51 o 
 -14   1   9        0.06        0.42      4.82 o 
 -13   1   9     1400.99     1629.67     17.68 o 
 -12   1   9      140.00      156.77      6.27 o 
 -10   1   9      510.89      561.34     10.12 o 
  -9   1   9     1062.00     1127.92     13.57 o 
  -8   1   9      902.26      909.60     11.81 o 
  -7   1   9     1562.65     2273.19     22.57 o 
  -6   1   9     2732.87     2390.52     22.94 o 
  -5   1   9     4442.48     5923.45     50.84 o 
  -4   1   9      763.64      689.45      9.97 o 
  -3   1   9     8923.10     9050.65     75.67 o 
  -2   1   9      161.19      132.89      7.50 o 
  -1   1   9      182.48      197.88     11.46 o 
   0   1   9       47.02       76.53      5.49 o 
   1   1   9      449.42      618.15     10.38 o 
   2   1   9     1048.10     1165.20     13.52 o 
   3   1   9     2364.20     2252.81     22.08 o 
   4   1   9      946.96      831.69     18.86 o 
   5   1   9      315.96      293.41      7.26 o 
   6   1   9      712.10      744.88     10.86 o 
   7   1   9     3254.90     3321.52     31.01 o 
   8   1   9     3354.81     3341.84     31.42 o 
   9   1   9      211.50      181.98      6.80 o 
  10   1   9      255.91      309.21      7.99 o 
  11   1   9     4043.94     3901.99     36.27 o 
  12   1   9       37.87       33.82      5.73 o 
  13   1   9      110.15       94.57      6.45 o 
  14   1   9      118.85      166.92      9.36 o 
  15   1   9      178.30      199.35      7.56 o 
  16   1   9       12.47        1.92      5.95 o 
  17   1   9      327.08      391.13      9.85 o 
  18   1   9      376.22      359.00      9.71 o 
  19   1   9      399.50      417.13     10.54 o 
  20   1   9        3.46        7.87      7.25 o 
  21   1   9      385.57      402.02     18.16 o 
  22   1   9     1281.09     1254.86     20.58 o 
  23   1   9      977.91      934.28     18.03 o 
  24   1   9      507.31      497.05     14.56 o 
  25   1   9      394.68      421.66     13.83 o 
  26   1   9      155.44      160.62     11.06 o 
  27   1   9        7.33       12.51      9.85 o 
  28   1   9       60.44       65.96     10.21 o 
  29   1   9        0.04        0.00     10.23 o 
  30   1   9        2.63        5.87     11.18 o 
  31   1   9        8.13        1.34     11.45 o 
  32   1   9        2.52        7.26     12.25 o 
  33   1   9        0.44        3.73     12.00 o 
  34   1   9        3.73       13.04     11.79 o 
 -38   2   9        5.63       18.15     11.14 o 
 -37   2   9        3.57        0.00     10.78 o 
 -36   2   9       10.48        5.75     11.74 o 
 -35   2   9        2.09        0.00      9.91 o 
 -34   2   9        1.05        7.60      9.42 o 
 -33   2   9       56.16       60.69     10.17 o 
 -32   2   9      174.26      215.26     11.69 o 
 -31   2   9        2.05        2.94      8.82 o 
 -30   2   9      180.80      300.28     12.04 o 
 -29   2   9       41.40       48.68      9.27 o 
 -28   2   9      531.15      502.94     14.00 o 
 -27   2   9     1106.40     1068.59     19.28 o 
 -26   2   9      153.57      198.34     10.60 o 
 -25   2   9       20.69       14.78      8.23 o 
 -24   2   9        0.86       10.90      7.84 o 
 -23   2   9     1364.46     1324.38     19.90 o 
 -22   2   9      108.56      105.93      8.32 o 
 -21   2   9        3.18        5.51      6.95 o 
 -20   2   9      321.45      310.94      8.91 o 
 -19   2   9        3.40        0.27      5.49 o 
 -18   2   9       41.28       40.46      5.88 o 
 -17   2   9       11.84        6.50      5.09 o 
 -16   2   9      177.37      180.17      7.24 o 
 -15   2   9      248.48      311.17     23.83 o 
 -14   2   9      116.67      141.26      6.79 o 
 -13   2   9     1385.01     1423.59     19.57 o 
 -12   2   9     3418.04     3684.10     33.98 o 
 -11   2   9      405.26      456.96      8.58 o 
 -10   2   9      239.77      343.93      7.69 o 
  -9   2   9      843.51      982.11     12.56 o 
  -8   2   9      911.83      928.94     12.01 o 
  -6   2   9      102.48      100.49      5.32 o 
  -5   2   9     3032.78     2992.82     29.59 o 
  -4   2   9      599.89      528.81      9.55 o 
  -3   2   9     1012.52     1062.33     21.35 o 
  -2   2   9       15.50       49.77      6.13 o 
  -1   2   9        2.42       10.10      5.54 o 
   0   2   9      769.82      705.38     12.28 o 
   1   2   9     6391.52     6548.68     62.18 o 
   2   2   9     2392.20     2475.85     27.74 o 
   3   2   9       59.04       92.28      5.59 o 
   4   2   9      475.54      576.56     24.33 o 
   5   2   9     4919.33     4839.88     43.05 o 
   6   2   9      340.65      385.35      7.94 o 
   7   2   9      192.57      176.30      6.05 o 
   8   2   9      414.17      691.36     14.07 o 
   9   2   9      355.08      363.44      8.09 o 
  10   2   9      744.97      790.24     11.80 o 
  11   2   9       46.96       64.60      5.65 o 
  12   2   9     3544.44     3935.43     36.77 o 
  13   2   9      509.12      482.35     10.65 o 
  14   2   9      772.52      780.98     13.28 o 
  15   2   9      140.56      128.08      7.44 o 
  16   2   9      120.40      173.94     10.27 o 
  17   2   9     1136.08      961.33     16.90 o 
  18   2   9      135.99      151.37     10.73 o 
  19   2   9       55.48       72.42     10.45 o 
  20   2   9     1498.60     1412.35     21.72 o 
  21   2   9      979.99      881.70     17.25 o 
  22   2   9      668.98      668.27     15.48 o 
  23   2   9        5.03       13.48      8.61 o 
  24   2   9      120.79      120.49     10.20 o 
  25   2   9      156.36      146.44     10.73 o 
  26   2   9       97.89       94.41     10.50 o 
  27   2   9      110.13      161.71     11.49 o 
  28   2   9      233.92      265.60     12.91 o 
  29   2   9       26.61       12.99     10.00 o 
  30   2   9      150.54      157.90     12.09 o 
  31   2   9       20.05       11.19     10.78 o 
  32   2   9       59.90       57.56     11.58 o 
  33   2   9       25.43       28.94     11.68 o 
 -37   3   9       17.73       18.33     14.27 o 
 -36   3   9        3.60       21.37     12.33 o 
 -35   3   9       37.50       28.19     11.12 o 
 -34   3   9        3.21        5.19     10.09 o 
 -33   3   9       33.09       28.95     10.43 o 
 -32   3   9      173.93      132.07     12.17 o 
 -31   3   9      156.04      182.21     11.35 o 
 -30   3   9      245.39      313.04     12.68 o 
 -29   3   9      297.17      281.93     16.88 o 
 -28   3   9       38.02       99.07      9.74 o 
 -27   3   9      499.62      524.02     14.32 o 
 -26   3   9      341.55      343.27     12.23 o 
 -25   3   9      472.92      425.19     12.96 o 
 -24   3   9      339.35      397.64     12.54 o 
 -23   3   9      190.47      185.21     10.03 o 
 -22   3   9      715.56      718.70     15.28 o 
 -21   3   9       23.71       15.45      7.45 o 
 -20   3   9        0.87        0.00      7.04 o 
 -19   3   9      181.13      158.97     10.91 o 
 -18   3   9       50.08       31.23      7.53 o 
 -17   3   9      211.92      187.44      8.95 o 
 -16   3   9       29.33       36.49      7.04 o 
 -15   3   9        2.24       26.41     10.02 o 
 -14   3   9      566.03      603.58     12.59 o 
 -13   3   9     2659.81     2705.64     33.13 o 
 -12   3   9      265.86      283.12      7.41 o 
 -11   3   9     1152.93     1236.57     18.80 o 
 -10   3   9      197.00      240.59      7.31 o 
  -9   3   9      592.29      753.14     11.28 o 
  -8   3   9      359.85      357.99      8.25 o 
  -7   3   9      755.88      761.67     11.33 o 
  -6   3   9        0.66        5.52      4.65 o 
  -5   3   9       10.95      119.78     14.35 o 
  -4   3   9      411.98      400.88      9.11 o 
  -3   3   9     1188.80     1298.60     17.88 o 
  -2   3   9      146.85      174.90      7.94 o 
  -1   3   9      768.09      783.67     13.54 o 
   0   3   9     1207.37     1190.05     17.18 o 
   1   3   9      543.58      461.78     10.72 o 
   2   3   9      363.79      349.59     11.91 o 
   3   3   9      759.84      738.25     12.23 o 
   4   3   9      788.54      885.03     13.48 o 
   5   3   9      677.86      663.65     10.58 o 
   6   3   9      422.03      387.37      8.76 o 
   7   3   9       54.56       75.57      5.63 o 
   8   3   9       40.46       56.93      5.50 o 
   9   3   9       39.28       47.27      5.18 o 
  10   3   9      467.51      542.33     10.88 o 
  11   3   9      199.52      225.47      8.00 o 
  12   3   9       23.87      142.22      8.19 o 
  13   3   9      273.82      314.95     10.52 o 
  14   3   9      696.84      735.96     14.92 o 
  15   3   9     3426.76     3176.82     36.31 o 
  16   3   9      537.61      525.93     13.64 o 
  17   3   9      349.76      324.82     12.74 o 
  18   3   9      350.91      383.73     20.39 o 
  19   3   9       76.20       75.44      9.21 o 
  20   3   9       37.46       44.86      8.88 o 
  21   3   9       18.19        5.70      8.48 o 
  22   3   9        4.60        7.30      8.26 o 
  23   3   9       76.96       58.89      9.26 o 
  24   3   9        9.39       15.18      9.19 o 
  25   3   9       42.07       59.13      9.83 o 
  26   3   9       54.91       54.21     10.13 o 
  27   3   9       15.12       24.74      9.99 o 
  28   3   9       82.04       84.27     10.76 o 
  29   3   9       13.26        5.68      9.97 o 
  30   3   9        8.20        6.16     10.22 o 
  31   3   9        4.60       24.65     11.28 o 
  32   3   9       10.09       15.73     11.22 o 
 -35   4   9        0.96       21.02     12.77 o 
 -34   4   9        2.76       11.34     12.29 o 
 -33   4   9        3.60        3.79     12.63 o 
 -32   4   9      525.21      531.03     19.11 o 
 -31   4   9       38.25       48.38     11.54 o 
 -30   4   9      411.89      434.97     15.91 o 
 -29   4   9        0.12        0.00     12.93 o 
 -28   4   9      384.59      418.56     15.45 o 
 -27   4   9       11.22        4.04      9.21 o 
 -26   4   9        8.06       33.37      9.10 o 
 -25   4   9        0.28        1.87      8.47 o 
 -24   4   9      599.87      591.85     15.24 o 
 -23   4   9      456.91      449.76     13.83 o 
 -22   4   9       99.08      122.05     12.23 o 
 -21   4   9        1.69       15.99      8.39 o 
 -20   4   9      128.62      131.39      9.77 o 
 -19   4   9       50.11       51.88      8.44 o 
 -18   4   9      122.04      150.25     12.59 o 
 -17   4   9       30.91       15.33      7.78 o 
 -16   4   9      720.82      708.13     15.01 o 
 -15   4   9       39.75       61.09      8.32 o 
 -14   4   9      867.96      878.85     19.14 o 
 -13   4   9       23.70       17.31      7.23 o 
 -12   4   9        0.99        0.00      5.94 o 
 -11   4   9       14.91      166.76      7.86 o 
 -10   4   9        3.22       17.79      5.74 o 
  -9   4   9        4.58       25.52      5.72 o 
  -8   4   9      179.88      133.77      7.37 o 
  -7   4   9      510.48      535.81     10.09 o 
  -6   4   9      292.84      292.71      8.49 o 
  -5   4   9       72.81       86.82      6.81 o 
  -4   4   9      283.25      279.09      8.64 o 
  -3   4   9      488.40      567.37     11.83 o 
  -2   4   9      287.18      322.15     14.23 o 
  -1   4   9        5.15        0.00      6.45 o 
   0   4   9       39.28       31.16      6.36 o 
   1   4   9      136.97      141.42      8.93 o 
   2   4   9     1356.28     1341.30     18.21 o 
   3   4   9        9.46        3.91      6.37 o 
   4   4   9        2.11       22.48      6.65 o 
   5   4   9        0.04        0.00      6.66 o 
   6   4   9       99.23      125.27      6.92 o 
   7   4   9      222.60      211.34      7.71 o 
   8   4   9      238.90      220.44      7.85 o 
   9   4   9        0.75        0.00      6.54 o 
  10   4   9       80.83      211.94      9.85 o 
  11   4   9       36.93       31.14      7.97 o 
  12   4   9       74.55       77.41      8.50 o 
  13   4   9      639.98      585.91     14.61 o 
  14   4   9      973.51      860.99     17.20 o 
  15   4   9      352.62      352.73     13.64 o 
  16   4   9     2066.76     2236.68     29.38 o 
  17   4   9      363.83      282.65     11.88 o 
  18   4   9      532.06      546.46     16.00 o 
  19   4   9       31.54       11.69      8.77 o 
  20   4   9        5.74       16.53      8.85 o 
  21   4   9        9.46        7.20      9.21 o 
  22   4   9        2.12        5.34      8.99 o 
  23   4   9       28.78       30.00      9.95 o 
  24   4   9        3.61        4.14      9.46 o 
  25   4   9        1.63        0.00      9.46 o 
  26   4   9        3.90        0.00      9.66 o 
  27   4   9        0.18        0.00     10.71 o 
  28   4   9        2.46        4.56     10.29 o 
  29   4   9        5.27        0.00     12.47 o 
 -32   5   9        0.17       12.13     13.29 o 
 -31   5   9      621.21      656.77     23.78 o 
 -30   5   9       10.26       18.82     12.66 o 
 -29   5   9       13.28        2.86     12.24 o 
 -28   5   9       85.44       96.04     12.04 o 
 -27   5   9       11.23        9.97     10.43 o 
 -26   5   9       37.97       49.17     11.09 o 
 -25   5   9        8.99       18.02     10.52 o 
 -24   5   9        4.36       11.10      9.69 o 
 -23   5   9       92.83       94.26     10.71 o 
 -22   5   9      478.78      454.21     14.62 o 
 -21   5   9      242.94      283.11     12.50 o 
 -20   5   9      284.35      292.63     12.61 o 
 -19   5   9      332.96      328.55     12.67 o 
 -18   5   9       32.57       22.98      9.06 o 
 -17   5   9       40.19       35.48      8.82 o 
 -16   5   9       23.19       15.74      8.47 o 
 -15   5   9        4.67        4.21      8.15 o 
 -14   5   9        1.08        0.00      7.99 o 
 -13   5   9        0.25        0.00      7.81 o 
 -12   5   9       55.34       50.04      8.13 o 
 -11   5   9       25.87       18.71      8.38 o 
 -10   5   9       36.91       17.74      7.65 o 
  -9   5   9       27.57       26.74      7.44 o 
  -8   5   9      152.12      174.79      8.79 o 
  -7   5   9      543.21      536.51     12.61 o 
  -6   5   9       15.83       14.66      7.20 o 
  -5   5   9      278.19      286.64     10.09 o 
  -4   5   9       12.51        4.73      7.01 o 
  -3   5   9        0.00        0.00      6.77 o 
  -2   5   9        9.54        8.96      7.01 o 
  -1   5   9      216.02      252.80      9.83 o 
   0   5   9       65.94       79.00     10.02 o 
   1   5   9       49.95       36.94      7.48 o 
   2   5   9       39.60       44.33      7.73 o 
   3   5   9       84.69       77.11      8.13 o 
   4   5   9      421.22      438.39     12.04 o 
   5   5   9        2.29        0.00      7.14 o 
   6   5   9      205.73      239.94      9.76 o 
   7   5   9      468.64      480.71     13.69 o 
   8   5   9        3.55        1.63      9.92 o 
   9   5   9       90.81      100.41     10.89 o 
  10   5   9      195.35      216.99     12.20 o 
  11   5   9      625.02      574.80     17.73 o 
  12   5   9      452.70      494.08     15.95 o 
  13   5   9      101.04      121.12     11.63 o 
  14   5   9       51.38      172.12     14.31 o 
  15   5   9        9.51       11.71     10.03 o 
  16   5   9        1.48        0.00     10.04 o 
  17   5   9       96.13       96.56     11.86 o 
  18   5   9        0.54       23.56     10.59 o 
  19   5   9       97.56       76.70     11.77 o 
  20   5   9       98.44       77.54     12.16 o 
  21   5   9       21.96       21.36     10.97 o 
  22   5   9       54.36       46.60     11.87 o 
  23   5   9        0.11        2.54     11.39 o 
  24   5   9        2.38        0.00     12.24 o 
  25   5   9       10.45        0.00     12.15 o 
  26   5   9        0.59        0.00     12.78 o 
  27   5   9        0.70        0.00     12.91 o 
 -28   6   9       16.66       15.21     13.77 o 
 -27   6   9        2.94        0.00     13.92 o 
 -26   6   9      150.34      133.64     15.34 o 
 -25   6   9       48.89       60.08     14.88 o 
 -24   6   9       60.12       48.40     13.01 o 
 -23   6   9        1.65       17.72     12.01 o 
 -22   6   9       92.23       71.72     13.56 o 
 -21   6   9       24.10       18.55     11.97 o 
 -20   6   9      336.44      338.85     15.02 o 
 -19   6   9      139.18      139.87     14.08 o 
 -18   6   9      153.68      151.08     15.19 o 
 -17   6   9       50.76      100.12     12.14 o 
 -16   6   9       22.18       30.52     10.49 o 
 -15   6   9       15.75       20.49     10.27 o 
 -14   6   9        2.39        0.00      9.97 o 
 -13   6   9        1.39       12.96     10.84 o 
 -12   6   9      150.93      164.00     11.72 o 
 -11   6   9        7.03        0.00      9.40 o 
 -10   6   9      118.87      117.42     12.45 o 
  -9   6   9       38.16       31.10     10.40 o 
  -8   6   9       33.85       59.72     10.30 o 
  -7   6   9      141.17      141.19     11.32 o 
  -6   6   9        0.48        0.00     10.32 o 
  -5   6   9       14.39       16.36      8.64 o 
  -4   6   9       62.44       62.15      9.42 o 
  -3   6   9       49.18       30.97      9.02 o 
  -2   6   9       20.63        1.67      8.47 o 
  -1   6   9       36.54       48.67      9.15 o 
   0   6   9       54.05       49.50      9.28 o 
   1   6   9       18.46        0.00      9.59 o 
   2   6   9        5.71        2.47      8.43 o 
   3   6   9        0.80        0.00      8.52 o 
   4   6   9      127.17      137.09     11.36 o 
   5   6   9       39.54       42.38     11.51 o 
   6   6   9        4.37       20.89     12.90 o 
   7   6   9       52.06       49.14     11.72 o 
   8   6   9       38.68       47.97     12.09 o 
   9   6   9       57.27       52.69     11.74 o 
  10   6   9      337.72      361.83     17.41 o 
  11   6   9      135.47      135.74     13.61 o 
  12   6   9       15.02       13.41     11.73 o 
  13   6   9       27.85       24.06     12.01 o 
  14   6   9      145.89      131.59     14.79 o 
  15   6   9       28.49       38.55     12.23 o 
  16   6   9        2.47        0.00     11.91 o 
  17   6   9       23.44       40.72     12.52 o 
  18   6   9       19.92       15.92     12.12 o 
  19   6   9        3.35        0.00     12.70 o 
  20   6   9       31.14        0.00     13.90 o 
  21   6   9        0.01       13.99     15.00 o 
  22   6   9      194.07      172.10     17.33 o 
  23   6   9       14.51        0.00     14.63 o 
 -22   7   9       31.37       14.84     15.49 o 
 -21   7   9       77.29       91.31     14.75 o 
 -20   7   9        1.72       32.63     14.09 o 
 -19   7   9       26.50        6.91     13.29 o 
 -18   7   9       82.88       91.44     15.62 o 
 -17   7   9       56.03       64.95     16.70 o 
 -16   7   9      127.49      107.84     13.20 o 
 -15   7   9        0.19        0.00     11.85 o 
 -14   7   9        0.05        0.00     11.04 o 
 -13   7   9       26.19       11.86     12.13 o 
 -12   7   9        9.42        1.12     11.28 o 
 -11   7   9        1.39        3.07     11.22 o 
 -10   7   9        0.56        0.00     10.87 o 
  -9   7   9        6.06        3.75     11.19 o 
  -8   7   9       51.46       24.49     11.72 o 
  -7   7   9       12.02       20.60     11.89 o 
  -6   7   9       10.61        0.00     13.41 o 
  -5   7   9        0.12        0.00      9.65 o 
  -4   7   9      114.29      123.60     11.95 o 
  -3   7   9       41.42       31.80     10.62 o 
  -2   7   9        3.93        0.40      9.30 o 
  -1   7   9        2.29        0.00      9.28 o 
   0   7   9       84.49       72.29     10.40 o 
   1   7   9        0.17        0.00     10.57 o 
   2   7   9       19.25        3.26     12.04 o 
   3   7   9        0.01        0.00     11.21 o 
   4   7   9       11.16       25.20     12.90 o 
   5   7   9       53.17       26.88     13.44 o 
   6   7   9      111.62       98.73     13.59 o 
   7   7   9       38.58       32.19     12.53 o 
   8   7   9       21.03        2.95     12.62 o 
   9   7   9      133.68       92.10     13.61 o 
  10   7   9        1.91       14.09     12.28 o 
  11   7   9        0.69        0.00     12.26 o 
  12   7   9       13.24       27.06     12.82 o 
  13   7   9       17.42        0.00     13.15 o 
  14   7   9       40.08        9.93     13.07 o 
  15   7   9        3.74        0.00     12.97 o 
  16   7   9        7.04        0.00     14.82 o 
  17   7   9        1.37        0.00     14.54 o 
 -13   8   9       77.39       65.88     14.10 o 
 -12   8   9       38.13       57.20     13.58 o 
 -11   8   9        2.43        0.00     12.28 o 
 -10   8   9        3.72        0.00     12.34 o 
  -9   8   9       25.80        6.16     13.22 o 
  -8   8   9       14.43        0.00     11.83 o 
  -7   8   9       39.85       41.00     12.50 o 
  -6   8   9       64.92       64.58     12.80 o 
  -5   8   9       35.84       26.28     12.75 o 
  -4   8   9        1.00        0.00     11.59 o 
  -3   8   9        4.87        0.00     11.77 o 
  -2   8   9       11.72        1.04     12.40 o 
  -1   8   9        0.01        0.00     13.80 o 
   0   8   9        1.29        0.00     13.85 o 
   1   8   9        1.88        8.85     13.80 o 
   2   8   9        0.72       11.44     12.43 o 
   3   8   9       25.33       18.44     12.74 o 
   4   8   9        0.40        0.00     15.69 o 
   5   8   9       34.24       54.84     14.98 o 
   6   8   9       11.23        0.00     12.84 o 
   7   8   9       27.80        5.39     14.22 o 
 -39   0  10      108.55      126.87     19.75 o 
 -38   0  10        1.83       22.81     16.26 o 
 -37   0  10       11.32        0.00     15.39 o 
 -36   0  10        4.60       17.54     15.61 o 
 -35   0  10      114.42      139.48     21.03 o 
 -34   0  10        0.30        0.00     14.94 o 
 -33   0  10        4.93        3.66     13.67 o 
 -32   0  10      114.29      141.53     23.19 o 
 -31   0  10        1.11       24.04     13.00 o 
 -30   0  10      151.19      138.60     14.26 o 
 -29   0  10        8.04        0.00     12.60 o 
 -28   0  10        7.68       11.64     12.41 o 
 -27   0  10     2640.89     2684.91     45.73 o 
 -26   0  10     6026.57     5622.12     73.41 o 
 -25   0  10     2449.32     2415.27     38.32 o 
 -24   0  10      659.36      574.11     19.31 o 
 -23   0  10     3231.60     2870.80     41.35 o 
 -22   0  10     1110.77     1038.75     20.99 o 
 -21   0  10       96.49      118.29     14.05 o 
 -20   0  10     2358.17     2288.22     34.32 o 
 -19   0  10      194.89      175.44     11.30 o 
 -18   0  10      187.04      170.06     11.34 o 
 -17   0  10     1541.38     1408.50     23.49 o 
 -16   0  10       64.64       53.03      7.70 o 
 -15   0  10     1158.93     1169.98     20.42 o 
 -14   0  10       92.48      124.11      8.59 o 
 -13   0  10      652.26      686.35     15.17 o 
 -12   0  10        7.17        0.00      6.89 o 
 -11   0  10     2671.95     2844.34     38.46 o 
 -10   0  10    10375.78    11852.35    139.31 o 
  -9   0  10        2.38       43.92      7.87 o 
  -8   0  10    23945.63    25764.75    295.49 o 
  -7   0  10       51.00       46.39     10.70 o 
  -6   0  10    14083.21    15894.35    184.18 o 
  -5   0  10     4003.90     4116.68     52.03 o 
  -4   0  10       91.12      163.11      8.54 o 
  -3   0  10      234.32      238.18      9.58 o 
  -2   0  10      348.67      308.93     10.59 o 
  -1   0  10      221.30      259.84      9.71 o 
   0   0  10      347.69      314.23     10.42 o 
   1   0  10        0.15        0.00      6.75 o 
   2   0  10        1.28        0.00      6.89 o 
   3   0  10     7876.63     7883.46     94.57 o 
   4   0  10      760.22      733.63     22.18 o 
   5   0  10      483.14      578.31     13.85 o 
   6   0  10     6906.39     7467.81     90.48 o 
   7   0  10     6587.68     6751.31     82.47 o 
   8   0  10      326.69      352.20     12.49 o 
   9   0  10      206.04      216.54     10.42 o 
  10   0  10      177.24      169.95     12.77 o 
  11   0  10      252.50      264.48     11.30 o 
  12   0  10        2.11       14.56      8.18 o 
  13   0  10      169.52      250.03     12.61 o 
  14   0  10      599.56      573.83     17.36 o 
  15   0  10      484.12      418.07     14.24 o 
  16   0  10       70.88       57.66      9.77 o 
  17   0  10      325.72      363.93     14.48 o 
  18   0  10     2293.99     2218.50     34.85 o 
  19   0  10      154.52      147.89     11.96 o 
  20   0  10      617.09      675.30     22.19 o 
  21   0  10      531.89      509.01     17.64 o 
  22   0  10     2642.24     2593.13     40.79 o 
  23   0  10     3679.01     3207.88     53.39 o 
  24   0  10     4843.91     4900.52     74.80 o 
  25   0  10      359.01      356.77     24.14 o 
  26   0  10       31.92       39.87     15.61 o 
  27   0  10      144.07      161.88     18.63 o 
  28   0  10       77.19      145.57     18.82 o 
  29   0  10        0.95       50.34     17.46 o 
  30   0  10      109.63      122.46     18.63 o 
  31   0  10        1.72        6.93     17.04 o 
  32   0  10      147.05      207.58     21.86 o 
  33   0  10       61.14       68.11     19.19 o 
 -39   1  10        0.19       12.65     11.88 o 
 -38   1  10        5.51        0.00     11.04 o 
 -37   1  10       18.51       28.49     11.50 o 
 -36   1  10        8.57        0.00     10.84 o 
 -35   1  10       17.65        8.52     10.34 o 
 -34   1  10      149.69      138.84     11.82 o 
 -33   1  10       47.52       46.25     10.91 o 
 -32   1  10       10.65        0.00      9.40 o 
 -31   1  10       46.88       44.24      9.25 o 
 -30   1  10        4.75        0.00      8.78 o 
 -28   1  10      833.29      745.49     18.85 o 
 -26   1  10       43.44       21.36      8.93 o 
 -25   1  10     5069.20     4807.89     50.42 o 
 -24   1  10     2165.75     2016.13     24.45 o 
 -23   1  10     1789.27     1882.02     23.00 o 
 -22   1  10        6.93        1.00      6.61 o 
 -21   1  10      164.75      147.99      7.06 o 
 -20   1  10        0.06        8.90      5.69 o 
 -19   1  10       85.25       97.81      6.29 o 
 -18   1  10       29.10       30.79      5.36 o 
 -17   1  10      331.82      312.79      8.27 o 
 -16   1  10      247.64      314.00      8.06 o 
 -15   1  10      259.59      277.35      8.66 o 
 -14   1  10       97.90      144.60      6.26 o 
 -13   1  10       12.24       10.80      5.14 o 
 -12   1  10     6719.61     6976.05     59.95 o 
 -11   1  10     1664.43     1920.28     20.03 o 
 -10   1  10       80.53      100.68      6.01 o 
  -9   1  10    11403.84    11846.50     98.54 o 
  -8   1  10     8407.12     8509.76     71.81 o 
  -6   1  10      623.22      765.56     11.01 o 
  -5   1  10    13972.15    13994.10    115.24 o 
  -4   1  10      381.91      466.20     12.81 o 
  -3   1  10     1070.59     1215.34     14.13 o 
  -2   1  10       62.32       37.54      4.56 o 
  -1   1  10      141.45      143.75      7.92 o 
   0   1  10       45.56       53.46      7.76 o 
   1   1  10     9979.63     9513.01     79.78 o 
   2   1  10      217.59      311.71      7.42 o 
   3   1  10      259.20      289.82      9.29 o 
   4   1  10      289.78      310.10      8.45 o 
   5   1  10        9.29       76.84     12.74 o 
   6   1  10     3145.00     3306.45     31.06 o 
   8   1  10     2054.85     1909.15     20.33 o 
   9   1  10      941.36     1028.49     13.78 o 
  10   1  10      526.11      549.91     10.31 o 
  11   1  10        9.98       26.27      5.87 o 
  12   1  10      103.55      107.33      6.62 o 
  13   1  10      298.55      324.15      8.87 o 
  14   1  10       27.96       36.04      6.38 o 
  15   1  10       32.19       21.38      6.26 o 
  16   1  10        4.35        1.06      6.19 o 
  17   1  10      132.12      135.73      7.78 o 
  18   1  10      425.65      417.81     10.82 o 
  19   1  10      230.32      209.08     11.64 o 
  20   1  10       21.92       31.17      8.23 o 
  21   1  10      171.42      167.90     10.45 o 
  22   1  10      424.35      490.93     14.24 o 
  23   1  10      220.37      224.63     11.65 o 
  24   1  10      339.67      365.31     13.19 o 
  25   1  10      261.43      247.32     12.06 o 
  26   1  10      136.74      162.79     11.20 o 
  27   1  10       51.41       43.48     10.51 o 
  28   1  10        9.80        9.14     10.21 o 
  29   1  10       34.39       21.35     11.74 o 
  30   1  10       17.83        0.00     11.42 o 
  31   1  10        1.32        7.71     11.70 o 
  32   1  10        1.29        0.00     11.86 o 
  33   1  10       20.48       32.36     12.47 o 
 -38   2  10        0.03        4.88     11.21 o 
 -37   2  10       11.22       37.94     11.57 o 
 -36   2  10       37.22       32.58     11.27 o 
 -35   2  10       74.70       99.86     11.64 o 
 -34   2  10        0.09        0.00      9.08 o 
 -33   2  10       15.01       27.93      9.65 o 
 -32   2  10       42.22       21.09      9.38 o 
 -31   2  10       16.24       39.16      9.55 o 
 -30   2  10       61.94       65.00     10.52 o 
 -29   2  10        1.85      131.14     10.27 o 
 -28   2  10      491.53      482.59     14.01 o 
 -27   2  10      324.55      334.09     12.23 o 
 -26   2  10     1232.13     1275.67     20.38 o 
 -25   2  10      238.30      270.09     14.16 o 
 -24   2  10     2216.60     2152.64     27.63 o 
 -23   2  10     1644.95     1565.60     22.14 o 
 -22   2  10      562.16      524.93     13.20 o 
 -21   2  10        7.24        4.96      7.19 o 
 -20   2  10       37.27       42.21      7.55 o 
 -19   2  10        6.46       20.23      5.80 o 
 -18   2  10      202.82      217.92      8.36 o 
 -17   2  10       11.86        8.11      5.71 o 
 -16   2  10       37.17       57.88      6.33 o 
 -15   2  10       40.23       56.30      5.91 o 
 -14   2  10     1603.73     1767.95     19.06 o 
 -13   2  10       61.74       88.60      5.31 o 
 -12   2  10     5647.76     6200.13     54.23 o 
 -11   2  10      290.59      362.52      8.04 o 
 -10   2  10     4475.82     4900.71     43.80 o 
  -9   2  10       15.78        6.37      4.47 o 
  -8   2  10       42.33       93.47      5.29 o 
  -7   2  10     2047.63     1977.55     20.36 o 
  -6   2  10      848.30     1024.01     14.59 o 
  -5   2  10      638.68      553.94     10.07 o 
  -4   2  10     1857.67     2043.71     22.02 o 
  -3   2  10      462.98      424.39     10.21 o 
  -2   2  10      472.76      646.99     14.07 o 
  -1   2  10        6.51        8.90      5.93 o 
   0   2  10      889.49      880.93     18.53 o 
   1   2  10      464.21      561.93     16.04 o 
   2   2  10       19.24       19.94      4.60 o 
   3   2  10       45.66       43.54      4.33 o 
   4   2  10      304.83      299.51      6.96 o 
   5   2  10      104.72      115.16      5.53 o 
   6   2  10      755.69      745.41     10.91 o 
   7   2  10      490.26      463.14      8.83 o 
   8   2  10      358.13      398.86      8.41 o 
   9   2  10       44.78      156.76      6.28 o 
  10   2  10      675.69      771.66     11.76 o 
  11   2  10      285.90      259.57      7.78 o 
  12   2  10      206.00      245.72      9.55 o 
  13   2  10       23.04       16.42      5.53 o 
  14   2  10      574.17      535.19     11.56 o 
  15   2  10      146.91      157.24      8.00 o 
  16   2  10      607.62      582.00     13.69 o 
  17   2  10     1001.81      952.88     20.64 o 
  18   2  10      155.45      145.43      9.47 o 
  19   2  10       31.43       33.42      8.55 o 
  20   2  10      158.43      124.80     10.96 o 
  21   2  10      191.21      169.75     10.26 o 
  22   2  10        0.45        0.00      8.47 o 
  23   2  10       17.81       17.57      8.79 o 
  24   2  10        1.61        9.54      9.21 o 
  25   2  10      179.03      196.07     11.85 o 
  26   2  10      457.76      465.28     14.64 o 
  27   2  10      240.98      289.92     17.50 o 
  28   2  10      294.66      292.87     13.21 o 
  29   2  10       54.91       63.76     10.81 o 
  30   2  10        0.13        0.00     10.17 o 
  31   2  10        0.19       17.68     10.95 o 
  32   2  10       10.79       14.66     11.81 o 
 -36   3  10        6.44        2.38     10.41 o 
 -35   3  10       38.30       47.70     13.32 o 
 -34   3  10      105.90       93.62     15.00 o 
 -33   3  10        0.71       44.25     10.80 o 
 -32   3  10       29.50       48.38      9.72 o 
 -31   3  10      109.29      127.98     10.68 o 
 -30   3  10       21.69       20.10      9.04 o 
 -29   3  10      367.63      444.36     14.35 o 
 -28   3  10       93.56      128.83     10.55 o 
 -27   3  10     1667.94     1826.23     26.08 o 
 -26   3  10        0.00        2.10      8.48 o 
 -25   3  10     1281.58     1205.67     20.46 o 
 -24   3  10       12.54       24.59      8.71 o 
 -23   3  10      108.14      133.62     17.93 o 
 -22   3  10      508.39      477.02     13.62 o 
 -21   3  10      190.86      223.99     10.40 o 
 -20   3  10        8.56       21.87      7.87 o 
 -19   3  10      161.83      180.75      9.53 o 
 -18   3  10      122.51      124.90      9.10 o 
 -17   3  10      105.87      121.03      8.44 o 
 -16   3  10       61.46       33.25      7.31 o 
 -15   3  10      405.95      382.13     10.90 o 
 -14   3  10       97.54      119.65      7.88 o 
 -13   3  10       60.97       54.05      6.27 o 
 -12   3  10      103.01      149.79      7.24 o 
 -11   3  10      113.07      106.76      6.11 o 
 -10   3  10       63.63       79.04      6.12 o 
  -9   3  10       55.46       61.38      5.52 o 
  -8   3  10      529.49      663.55     10.61 o 
  -7   3  10      287.50      318.28      7.82 o 
  -6   3  10        3.86       56.00      6.74 o 
  -5   3  10        7.01       22.62      6.40 o 
  -4   3  10       80.15      127.36      7.51 o 
  -3   3  10      719.14      722.40     13.31 o 
  -2   3  10     1447.50     1467.13     20.49 o 
  -1   3  10     1343.86     1471.52     19.68 o 
   0   3  10       17.46       22.43      6.67 o 
   1   3  10     1009.35     1080.34     16.47 o 
   2   3  10      175.45      192.22      8.50 o 
   3   3  10       87.61      116.38      8.93 o 
   4   3  10        3.57        8.86      5.62 o 
   5   3  10       34.21       56.76      6.33 o 
   6   3  10        5.58        2.63      4.82 o 
   7   3  10        9.72       12.86      4.84 o 
   8   3  10      353.25      357.99      8.40 o 
   9   3  10       38.38       47.38      5.51 o 
  10   3  10      208.03      232.91      7.67 o 
  11   3  10      442.94      588.85     12.06 o 
  12   3  10      179.92      196.72      8.27 o 
  13   3  10       17.96       30.74      7.36 o 
  14   3  10      472.18      440.35     18.93 o 
  15   3  10      494.75      484.97     12.85 o 
  16   3  10      534.85      470.25     13.01 o 
  17   3  10       21.17       20.58      8.07 o 
  18   3  10       54.42       41.78      8.75 o 
  19   3  10        3.17        2.78      8.06 o 
  20   3  10      148.17      118.18      9.60 o 
  21   3  10        2.67        0.00      7.90 o 
  22   3  10      100.56      100.14     10.28 o 
  23   3  10       12.44        0.00     10.98 o 
  24   3  10        0.31       15.24      9.24 o 
  25   3  10       38.11       31.27      9.80 o 
  26   3  10       84.86      104.96     11.06 o 
  27   3  10       70.49       71.70     10.60 o 
  28   3  10      111.60       96.24     11.37 o 
  29   3  10       51.54       31.34     10.68 o 
  30   3  10        8.37        0.00     10.25 o 
  31   3  10        0.07        0.00     12.50 o 
 -34   4  10       25.35       22.38     13.14 o 
 -33   4  10        4.83       17.62     12.89 o 
 -32   4  10      533.32      586.41     18.68 o 
 -31   4  10        0.03       23.30     11.20 o 
 -30   4  10      569.53      625.56     18.33 o 
 -29   4  10      204.35      217.58     13.48 o 
 -28   4  10       34.80       35.86     10.01 o 
 -27   4  10       53.63       32.63      9.64 o 
 -26   4  10      108.62      101.59     10.42 o 
 -25   4  10        5.30        5.78      8.86 o 
 -24   4  10       51.51       46.32      9.22 o 
 -23   4  10      640.46      650.95     15.94 o 
 -22   4  10      327.96      361.32     12.69 o 
 -21   4  10      280.32      311.29     15.04 o 
 -20   4  10       97.21       69.74      9.01 o 
 -19   4  10        1.51        0.00      7.99 o 
 -18   4  10        0.76        0.00      7.57 o 
 -17   4  10        0.23        0.00      7.58 o 
 -16   4  10      157.38      145.26     10.33 o 
 -15   4  10        0.46        0.00      7.99 o 
 -14   4  10       16.39       13.95      7.65 o 
 -13   4  10        2.01        2.47      7.49 o 
 -12   4  10      156.73      174.34     11.09 o 
 -11   4  10      326.28      334.67      9.01 o 
 -10   4  10       97.40      126.90      6.88 o 
  -9   4  10        0.04        0.00      5.76 o 
  -8   4  10     1271.47     1261.91     17.77 o 
  -7   4  10       11.17       12.09      6.58 o 
  -6   4  10      204.85      230.57      8.62 o 
  -5   4  10      102.54       80.17      7.10 o 
  -4   4  10       95.42      109.19      7.18 o 
  -3   4  10       19.37        5.14      5.93 o 
  -2   4  10       62.68       64.65      7.34 o 
  -1   4  10       28.38       47.65      6.11 o 
   0   4  10      114.51      134.54      9.41 o 
   1   4  10      253.75      251.19      8.96 o 
   2   4  10      230.90      248.22      9.06 o 
   3   4  10      277.52      313.34     12.80 o 
   4   4  10      455.87      462.48     11.40 o 
   5   4  10        0.40        0.00      6.67 o 
   6   4  10       18.61       14.78      6.82 o 
   7   4  10       16.51       41.56      7.03 o 
   8   4  10     1089.00      975.87     17.21 o 
   9   4  10      282.88      312.86     11.00 o 
  10   4  10      570.13      549.25     15.32 o 
  11   4  10      374.09      343.63     13.11 o 
  12   4  10        6.01        0.94      8.92 o 
  13   4  10      371.47      395.22     13.95 o 
  14   4  10       28.65       28.35      9.92 o 
  15   4  10      400.02      317.60     13.62 o 
  16   4  10      608.61      563.06     16.41 o 
  17   4  10       88.71       69.98     10.66 o 
  18   4  10      186.55      200.10     12.41 o 
  19   4  10        0.13        0.00      9.58 o 
  20   4  10       10.82        0.00      9.75 o 
  21   4  10        1.80        0.00     10.06 o 
  22   4  10       70.44       66.78     11.38 o 
  23   4  10      145.28      159.57     12.79 o 
  24   4  10       25.40       16.79     11.01 o 
  25   4  10        1.83        0.00     10.48 o 
  26   4  10        0.60        0.00     10.90 o 
  27   4  10        3.19        8.37     11.09 o 
  28   4  10       52.14       59.65     12.21 o 
 -31   5  10      353.99      327.13     19.78 o 
 -30   5  10        3.50       12.53     12.34 o 
 -29   5  10      176.88      182.76     13.57 o 
 -28   5  10       20.83       12.17     10.98 o 
 -27   5  10       22.14       26.10     10.76 o 
 -26   5  10       10.16       12.60     11.03 o 
 -25   5  10        4.69       13.25      9.84 o 
 -24   5  10      144.08      138.08     11.46 o 
 -23   5  10      455.18      469.44     15.06 o 
 -22   5  10      209.99      226.53     12.10 o 
 -21   5  10      424.94      445.05     14.85 o 
 -20   5  10        9.65        6.87      9.19 o 
 -19   5  10       46.21       46.61     11.39 o 
 -18   5  10        4.76        0.00     10.50 o 
 -17   5  10        0.00        0.00      8.53 o 
 -16   5  10        7.71        3.92      9.35 o 
 -15   5  10        2.56        0.68      9.07 o 
 -14   5  10       35.46       32.42      9.95 o 
 -13   5  10        3.05        0.00      9.43 o 
 -12   5  10       35.96       80.75      9.88 o 
 -11   5  10      204.66      197.24     11.18 o 
 -10   5  10      174.95      223.25     12.85 o 
  -9   5  10       13.51        5.14      7.96 o 
  -8   5  10        0.94        0.07      8.01 o 
  -7   5  10       67.84       57.11      8.52 o 
  -6   5  10        0.65        3.93      7.87 o 
  -5   5  10      164.06      154.99      9.69 o 
  -4   5  10      304.96      379.46     12.02 o 
  -3   5  10        6.96       11.64      7.88 o 
  -2   5  10       35.39       42.79      8.60 o 
  -1   5  10        0.71        4.91      8.65 o 
   0   5  10       18.85       13.37      8.27 o 
   1   5  10      182.32      236.73     14.42 o 
   2   5  10        3.96        0.00      7.83 o 
   3   5  10        2.06        7.66      8.07 o 
   4   5  10        0.97        0.45      8.13 o 
   5   5  10      306.72      342.99     11.89 o 
   6   5  10      121.44      133.33     10.78 o 
   7   5  10       63.35       86.98     12.77 o 
   8   5  10      274.49      320.80     15.18 o 
   9   5  10       56.85       60.40     11.31 o 
  10   5  10      211.32      179.25     15.18 o 
  11   5  10       78.12       74.78     12.06 o 
  12   5  10      426.60      458.15     16.98 o 
  13   5  10      206.18      221.14     14.23 o 
  14   5  10       91.50      103.26     12.89 o 
  15   5  10        6.40        6.06     11.84 o 
  16   5  10        4.76        0.00     11.34 o 
  17   5  10      721.68      711.36     20.80 o 
  18   5  10      193.32      169.71     14.33 o 
  19   5  10      222.14      207.07     14.95 o 
  20   5  10        6.62        8.84     11.94 o 
  21   5  10        0.64        0.00     13.00 o 
  22   5  10       11.27        0.00     12.21 o 
  23   5  10       15.67       46.31     13.89 o 
  24   5  10        0.95       10.37     12.69 o 
  25   5  10       11.36       27.36     15.65 o 
 -27   6  10       22.85       14.78     14.47 o 
 -26   6  10        7.71        0.00     11.97 o 
 -25   6  10        1.31        0.00     12.75 o 
 -24   6  10        4.50        0.00     12.54 o 
 -23   6  10        0.61        0.00     12.24 o 
 -22   6  10      263.35      261.22     16.51 o 
 -21   6  10      106.59      116.59     14.19 o 
 -20   6  10       92.10       94.75     12.44 o 
 -19   6  10       41.05       36.84     11.85 o 
 -18   6  10       23.75       14.90     11.78 o 
 -17   6  10        0.70        1.72     12.65 o 
 -16   6  10      145.19      121.37     12.78 o 
 -15   6  10       23.24       36.49     11.52 o 
 -14   6  10        1.03        0.00     12.70 o 
 -13   6  10        0.24        0.00     10.06 o 
 -12   6  10       32.31       24.88     12.25 o 
 -11   6  10       84.76       84.44     11.36 o 
 -10   6  10        0.36        0.00     11.38 o 
  -9   6  10        7.25        3.25     10.14 o 
  -8   6  10        0.50        0.00     10.07 o 
  -7   6  10        0.50        0.00      9.25 o 
  -6   6  10       30.53       25.06      9.97 o 
  -5   6  10       13.36       10.52      8.85 o 
  -4   6  10       11.95        4.49      8.87 o 
  -3   6  10       31.09       31.30      9.21 o 
  -2   6  10       20.80        7.45      8.96 o 
  -1   6  10       48.53       40.18      9.57 o 
   0   6  10        2.51        0.00      8.77 o 
   1   6  10       32.94       38.34      9.32 o 
   2   6  10        0.48        0.00      9.01 o 
   3   6  10       16.05       13.18     10.02 o 
   4   6  10        8.80       10.72     10.98 o 
   5   6  10        4.49       18.22     11.12 o 
   6   6  10      287.30      283.81     16.93 o 
   7   6  10      103.51       94.18     12.56 o 
   8   6  10       44.64       41.98     12.46 o 
   9   6  10       55.53       67.32     12.28 o 
  10   6  10      111.16      114.36     13.12 o 
  11   6  10      130.15       87.25     14.98 o 
  12   6  10       15.54       12.62     11.48 o 
  13   6  10       49.73       64.72     12.35 o 
  14   6  10       36.46        3.17     12.44 o 
  15   6  10        0.88        0.00     14.84 o 
  16   6  10       16.82       14.79     12.47 o 
  17   6  10        8.20        5.51     12.18 o 
  18   6  10       73.20       42.28     12.91 o 
  19   6  10        0.10       17.12     14.17 o 
  20   6  10      290.36      241.19     16.50 o 
  21   6  10        1.29        0.00     15.17 o 
 -21   7  10       63.23       66.32     15.01 o 
 -20   7  10      142.40      165.74     16.45 o 
 -19   7  10       76.56       57.49     17.68 o 
 -18   7  10       42.58       49.76     13.34 o 
 -17   7  10        4.75        8.41     12.44 o 
 -16   7  10       50.14       89.64     14.57 o 
 -15   7  10       20.21        6.32     12.63 o 
 -14   7  10        2.21        6.07     11.91 o 
 -13   7  10       69.14       80.72     13.37 o 
 -12   7  10      138.45      137.98     13.41 o 
 -11   7  10       46.73       34.29     12.12 o 
 -10   7  10        5.02        7.17     11.22 o 
  -9   7  10        1.42        0.00     11.87 o 
  -8   7  10       22.97       22.28     11.66 o 
  -7   7  10       11.46       30.93     11.16 o 
  -6   7  10        0.54        0.00     10.70 o 
  -5   7  10        0.35        2.38     10.45 o 
  -4   7  10       12.20       27.29     10.90 o 
  -3   7  10       40.81       38.91     11.21 o 
  -2   7  10        0.43        0.00     10.38 o 
  -1   7  10       39.90       39.93     10.29 o 
   0   7  10        2.64        0.00     10.19 o 
   1   7  10        2.55        0.00     11.46 o 
   2   7  10       10.98        0.00     11.51 o 
   3   7  10        1.30        0.00     11.33 o 
   4   7  10       13.18        0.00     12.17 o 
   5   7  10        0.07        0.00     12.75 o 
   6   7  10        0.01        0.00     11.74 o 
   7   7  10        5.23        3.65     12.13 o 
   8   7  10        8.48        0.00     11.83 o 
   9   7  10       31.65       17.23     12.32 o 
  10   7  10       12.08        0.00     11.71 o 
  11   7  10       68.89       86.39     13.74 o 
  12   7  10        4.04        0.00     12.46 o 
  13   7  10        0.57        0.00     13.00 o 
  14   7  10        0.12        0.00     12.75 o 
  15   7  10        2.69        0.00     12.61 o 
  16   7  10        0.00        0.00     14.37 o 
 -10   8  10       36.24       33.91     12.63 o 
  -9   8  10        3.91        0.00     11.77 o 
  -8   8  10        7.54        0.00     12.53 o 
  -7   8  10        2.61        0.00     11.80 o 
  -6   8  10        3.45        0.00     15.38 o 
  -5   8  10       13.86        0.00     12.16 o 
  -4   8  10       28.01        7.00     13.66 o 
  -3   8  10        0.34        0.00     13.23 o 
  -2   8  10        1.55        0.00     15.05 o 
  -1   8  10       16.53       21.89     14.47 o 
   0   8  10       21.03        8.47     14.46 o 
   1   8  10        1.75        2.90     13.79 o 
   2   8  10       11.50        9.79     14.10 o 
   3   8  10        8.64       22.14     15.95 o 
   4   8  10       49.97       85.53     14.36 o 
 -38   1  11       62.41       81.51     13.06 o 
 -37   1  11        3.39        0.00     10.92 o 
 -36   1  11        0.50       25.95     11.61 o 
 -35   1  11       42.58       38.19     10.58 o 
 -34   1  11       57.88       96.39     15.99 o 
 -33   1  11       20.52       16.32     10.02 o 
 -32   1  11       62.58       75.50     10.72 o 
 -31   1  11       24.88       25.60      9.79 o 
 -30   1  11       70.17      126.68     10.46 o 
 -29   1  11       62.61       56.84      9.21 o 
 -28   1  11      230.15      319.38     12.22 o 
 -27   1  11      178.58      203.20     10.99 o 
 -26   1  11     1219.25     1128.54     19.28 o 
 -25   1  11      531.32      542.04     13.17 o 
 -24   1  11      471.94      479.79     15.82 o 
 -23   1  11     1077.24     1023.31     17.11 o 
 -22   1  11      131.05      124.69      8.40 o 
 -21   1  11     2423.97     2280.83     24.39 o 
 -20   1  11        0.02        0.37      5.72 o 
 -19   1  11      287.93      275.42      8.25 o 
 -18   1  11        6.50        9.87      5.65 o 
 -17   1  11       35.46       66.79      6.17 o 
 -16   1  11      375.08      314.32      8.34 o 
 -15   1  11      352.55      402.18      9.01 o 
 -14   1  11      162.68      166.46      6.83 o 
 -13   1  11      293.09      443.63      9.27 o 
 -12   1  11       98.12       99.08      6.06 o 
 -11   1  11       62.26       62.57      5.91 o 
 -10   1  11     1833.74     1817.79     19.54 o 
  -8   1  11       40.04       17.29      5.32 o 
  -7   1  11       49.42      271.96      9.44 o 
  -6   1  11       29.69       35.22      5.39 o 
  -5   1  11     1615.72     1678.54     18.11 o 
  -4   1  11        5.72        3.10      4.92 o 
  -3   1  11        1.35        5.86      4.57 o 
  -2   1  11       20.48       21.12      5.00 o 
  -1   1  11      222.14      216.95      6.47 o 
   0   1  11      694.22      684.16     11.12 o 
   1   1  11      127.67      165.16      7.50 o 
   2   1  11      943.37     1101.53     13.78 o 
   3   1  11     3316.42     3334.43     32.68 o 
   5   1  11      770.59      865.88     12.38 o 
   6   1  11       98.30      137.79      6.41 o 
   7   1  11      223.10      195.49      7.04 o 
   8   1  11      260.85      519.05     10.23 o 
   9   1  11       75.91       74.78      6.30 o 
  10   1  11        8.09       91.35      6.60 o 
  11   1  11      281.49      314.64      9.37 o 
  12   1  11      110.61      137.16      7.22 o 
  13   1  11      112.45      105.84      7.09 o 
  14   1  11       23.37       15.40      6.48 o 
  15   1  11       42.67       39.43      6.73 o 
  16   1  11       41.16       30.09      6.89 o 
  17   1  11       62.38       71.50      7.41 o 
  18   1  11     1445.98     1312.78     19.35 o 
  19   1  11      108.37      115.98      9.19 o 
  20   1  11      174.09      188.70     10.70 o 
  21   1  11      612.48      592.31     15.29 o 
  22   1  11      106.68       95.70     10.09 o 
  23   1  11      169.52      281.42     14.78 o 
  24   1  11      107.11       74.44     14.42 o 
  25   1  11       58.00       51.73     10.12 o 
  26   1  11       94.05       93.24     11.67 o 
  27   1  11        4.47        0.00      9.84 o 
  28   1  11       13.56        0.00     10.85 o 
  29   1  11        1.54        3.26     11.03 o 
  30   1  11        0.08        1.58     11.64 o 
  31   1  11        4.14       11.60     11.42 o 
  32   1  11       16.14       26.73     12.31 o 
 -37   2  11        0.67       13.77     11.43 o 
 -36   2  11        9.08        5.88     10.02 o 
 -35   2  11        0.37        0.00     10.17 o 
 -34   2  11        0.25        5.64      9.43 o 
 -33   2  11      113.47      112.76     10.73 o 
 -32   2  11        9.99       17.56      9.38 o 
 -31   2  11       12.52        4.86      8.82 o 
 -30   2  11      521.91      500.17     14.63 o 
 -29   2  11        5.45        8.65      8.83 o 
 -28   2  11     1621.52     1592.04     23.71 o 
 -27   2  11      335.19      306.45     12.09 o 
 -26   2  11      787.56      809.27     16.64 o 
 -25   2  11      246.56      234.07     11.05 o 
 -24   2  11       40.54       72.80      8.88 o 
 -23   2  11      597.70      572.69     14.03 o 
 -22   2  11      461.33      488.23     13.21 o 
 -21   2  11      446.07      419.77     12.05 o 
 -20   2  11       89.59      109.97      9.96 o 
 -19   2  11        2.77        7.29      6.37 o 
 -18   2  11      301.10      244.52      8.56 o 
 -17   2  11      369.76      343.03      9.30 o 
 -16   2  11      296.73      328.09      9.08 o 
 -15   2  11      468.95      519.12      9.54 o 
 -14   2  11       99.62       71.10      7.83 o 
 -13   2  11      118.79      196.51      6.56 o 
 -12   2  11      234.92      210.66      6.86 o 
 -11   2  11      748.00      870.49     12.26 o 
 -10   2  11      181.61      198.21      7.80 o 
  -8   2  11      308.44      393.21      8.33 o 
  -7   2  11      339.82      486.88     12.86 o 
  -6   2  11     3109.89     3353.72     33.23 o 
  -5   2  11      123.42      123.25      6.28 o 
  -4   2  11     2698.86     3095.08     30.98 o 
  -3   2  11      295.60      330.12      9.27 o 
  -2   2  11      425.75      418.37     10.22 o 
  -1   2  11      819.39      880.47     14.21 o 
   0   2  11      210.47      234.65      8.60 o 
   1   2  11       13.07       14.22      4.40 o 
   2   2  11      571.23      507.93      9.79 o 
   3   2  11      612.98      660.50     13.90 o 
   4   2  11      623.33      562.73      9.50 o 
   5   2  11       12.43       35.04      4.97 o 
   6   2  11        6.11        7.35      4.68 o 
   7   2  11       50.15       74.11      5.45 o 
   8   2  11       95.92      190.60      7.13 o 
   9   2  11       22.11       24.23      5.56 o 
  10   2  11     1969.88     2055.21     22.25 o 
  11   2  11      361.82      314.61      8.69 o 
  12   2  11      112.19      138.79      6.93 o 
  13   2  11      140.68      124.80      8.21 o 
  14   2  11       13.79       17.64      6.65 o 
  15   2  11      868.97      760.86     13.95 o 
  16   2  11     1209.95     1205.72     19.26 o 
  17   2  11      649.92      627.98     14.64 o 
  18   2  11       11.62        3.17      7.93 o 
  19   2  11        5.84       10.08      7.91 o 
  20   2  11      126.53      128.06     10.00 o 
  21   2  11        2.51        4.43      9.06 o 
  22   2  11        1.58        0.00      8.64 o 
  23   2  11        8.88        2.31      9.08 o 
  24   2  11       24.12        1.84      9.22 o 
  25   2  11       29.85      117.18     10.92 o 
  26   2  11      360.26      377.19     14.31 o 
  27   2  11      167.57      204.42     12.54 o 
  28   2  11      211.52      223.05     12.75 o 
  29   2  11       10.96        6.36     10.20 o 
  30   2  11        2.50        0.00     13.21 o 
  31   2  11        0.93        0.00     11.78 o 
 -36   3  11        6.76       19.20     11.15 o 
 -35   3  11       99.98      131.06     12.53 o 
 -34   3  11       19.37       66.50     11.70 o 
 -33   3  11        9.63       19.03      9.51 o 
 -32   3  11        6.52       32.15      9.55 o 
 -31   3  11      903.34      940.51     19.46 o 
 -30   3  11      211.45      243.07     12.14 o 
 -29   3  11     1726.26     1672.99     25.30 o 
 -28   3  11       24.69       20.97      9.20 o 
 -27   3  11      286.37      271.60     12.11 o 
 -26   3  11       69.41       72.57      9.39 o 
 -25   3  11        7.29       16.48      8.60 o 
 -24   3  11        3.30        0.00      8.35 o 
 -23   3  11      109.62       97.83      9.44 o 
 -22   3  11     1313.92     1193.24     19.66 o 
 -21   3  11     1183.47     1196.41     19.60 o 
 -20   3  11       16.33       34.70      7.97 o 
 -19   3  11        3.56       19.97      7.80 o 
 -18   3  11       42.86       16.00      8.28 o 
 -17   3  11      312.59      352.19     15.79 o 
 -16   3  11       25.33       34.27      7.51 o 
 -15   3  11      220.98      234.26      8.41 o 
 -14   3  11       41.63       34.55      6.14 o 
 -13   3  11       36.86      115.48      6.33 o 
 -12   3  11        1.21        0.84      5.26 o 
 -11   3  11      922.46     1073.15     14.32 o 
 -10   3  11      476.21      492.66      9.62 o 
  -9   3  11      463.78      455.77      9.14 o 
  -8   3  11      176.67      227.74      7.62 o 
  -7   3  11      144.46      510.44     21.08 o 
  -6   3  11     1045.43     1049.17     16.22 o 
  -5   3  11      163.64      192.21      8.52 o 
  -4   3  11      829.86      902.30     15.13 o 
  -3   3  11      718.60      792.70     14.06 o 
  -2   3  11       14.26       10.09      6.36 o 
  -1   3  11     2984.29     2825.76     31.60 o 
   0   3  11        2.31       18.06      7.15 o 
   1   3  11      442.11      491.33     11.90 o 
   2   3  11      343.18      318.50     10.04 o 
   3   3  11       43.86       48.64      7.03 o 
   4   3  11       34.55       61.87      7.43 o 
   5   3  11      428.89      372.10      9.51 o 
   6   3  11      157.00      209.36      7.53 o 
   7   3  11      462.25      464.62      9.43 o 
   8   3  11       96.52      123.85      6.47 o 
   9   3  11      490.26      480.55      9.85 o 
  10   3  11      209.50      216.55      9.07 o 
  11   3  11       74.16       99.69      7.10 o 
  12   3  11       58.48       65.34      7.56 o 
  13   3  11      323.45      331.18     11.01 o 
  14   3  11      784.23      698.54     14.84 o 
  15   3  11      699.17      669.54     15.18 o 
  16   3  11      212.23      204.78     14.15 o 
  17   3  11       17.64       35.18      8.38 o 
  18   3  11        0.33        0.00      8.43 o 
  19   3  11        6.87        0.00      8.42 o 
  20   3  11        0.20        0.00      8.45 o 
  21   3  11       25.19       12.75      8.60 o 
  22   3  11       18.55       14.74      8.96 o 
  23   3  11       28.12       12.33      9.03 o 
  24   3  11        8.05        6.00     12.43 o 
  25   3  11       76.49       99.23     10.72 o 
  26   3  11      167.57      149.33     14.35 o 
  27   3  11      231.58      283.72     13.51 o 
  28   3  11      123.73      128.04     11.70 o 
  29   3  11       81.35       77.82     11.24 o 
 -34   4  11       13.14       20.33     11.86 o 
 -33   4  11        5.63        0.00     11.24 o 
 -32   4  11      305.87      315.21     16.90 o 
 -31   4  11       96.50      135.26     15.08 o 
 -30   4  11       74.81       73.56     11.89 o 
 -29   4  11      180.38      177.69     11.92 o 
 -28   4  11        3.99        6.05      9.41 o 
 -27   4  11        0.99        0.00      8.69 o 
 -26   4  11        0.38        0.00      9.10 o 
 -25   4  11       71.81       59.77      9.77 o 
 -24   4  11       22.64       25.63      9.11 o 
 -23   4  11      125.44      132.10     10.52 o 
 -22   4  11       15.73       15.17      8.93 o 
 -21   4  11      812.80      863.97     23.56 o 
 -20   4  11      105.03      100.82      9.85 o 
 -19   4  11      472.81      479.29     14.01 o 
 -18   4  11       83.64       69.07      9.35 o 
 -17   4  11      122.01      150.45      9.80 o 
 -16   4  11       68.18       74.20      9.27 o 
 -15   4  11      125.74      141.49      9.28 o 
 -14   4  11       53.87       49.96      8.12 o 
 -13   4  11       58.84       82.72      8.06 o 
 -12   4  11        0.34        0.00      6.88 o 
 -11   4  11        5.46        2.02      6.58 o 
 -10   4  11       67.77       36.00      6.85 o 
  -9   4  11       63.41       61.75      7.48 o 
  -8   4  11      515.85      498.12     12.43 o 
  -7   4  11       87.77       93.36      8.22 o 
  -6   4  11       59.20       57.85      7.99 o 
  -5   4  11        7.83       74.22     11.42 o 
  -4   4  11       47.90       58.37      7.99 o 
  -3   4  11      113.64      152.06      9.10 o 
  -2   4  11     1087.74     1154.00     18.37 o 
  -1   4  11       12.85        1.06      7.35 o 
   0   4  11      918.82      962.48     16.89 o 
   1   4  11      283.53      302.51     10.99 o 
   2   4  11      149.58      170.03      9.33 o 
   3   4  11      100.72       86.63      8.46 o 
   4   4  11       52.85      123.41      9.31 o 
   5   4  11       42.65       39.92      7.88 o 
   6   4  11      139.17      161.43      9.28 o 
   7   4  11       83.76       95.13     10.14 o 
   8   4  11        0.59       13.51      8.90 o 
   9   4  11       45.70       42.85     10.12 o 
  10   4  11       14.02        9.77     10.06 o 
  11   4  11        6.35       12.25     10.48 o 
  12   4  11     1664.77     1499.94     24.54 o 
  13   4  11      245.28      237.76     12.82 o 
  14   4  11      620.38      705.56     17.47 o 
  15   4  11       11.26        8.26      9.95 o 
  16   4  11      141.63      179.36     12.26 o 
  17   4  11       12.18        0.00      9.86 o 
  18   4  11       52.16       48.78     10.70 o 
  19   4  11       35.92       17.76     10.47 o 
  20   4  11        0.95        0.00      9.86 o 
  21   4  11       29.19       29.71     10.56 o 
  22   4  11        2.52        0.00     10.49 o 
  23   4  11        1.58        0.00     10.74 o 
  24   4  11        8.05        2.31     10.68 o 
  25   4  11       35.50       57.88     11.82 o 
  26   4  11       20.00       17.29     11.52 o 
  27   4  11        0.47       12.49     12.45 o 
 -31   5  11      238.61      240.62     16.09 o 
 -30   5  11        0.25        0.00     11.03 o 
 -29   5  11        9.17       11.32     11.00 o 
 -28   5  11        5.91        0.00     12.51 o 
 -27   5  11       10.10        5.79     10.77 o 
 -26   5  11        7.59        8.10      9.95 o 
 -25   5  11        8.59        7.89      9.91 o 
 -24   5  11       96.60       93.28     11.98 o 
 -23   5  11      180.08      142.20     12.51 o 
 -22   5  11       21.88       26.21     10.69 o 
 -21   5  11      255.12      239.57     13.71 o 
 -20   5  11       33.84       50.42     11.03 o 
 -19   5  11       45.02       60.75     10.87 o 
 -18   5  11      356.70      359.70     14.54 o 
 -17   5  11        2.19        0.49     10.34 o 
 -16   5  11       25.97       33.70     11.74 o 
 -15   5  11      195.70      325.04     14.75 o 
 -14   5  11        0.95        7.62     10.36 o 
 -13   5  11       42.24      103.62     11.45 o 
 -12   5  11        0.81        0.00      9.84 o 
 -11   5  11       37.70       27.23     10.43 o 
 -10   5  11       13.11       22.53     10.78 o 
  -9   5  11      463.47      539.05     15.53 o 
  -8   5  11      398.45      402.63     13.21 o 
  -7   5  11        1.53        0.00      7.75 o 
  -6   5  11        2.58       12.59      8.10 o 
  -5   5  11      170.70      223.70     12.50 o 
  -4   5  11      132.45      152.42     10.14 o 
  -3   5  11      103.59      119.54      9.46 o 
  -2   5  11      228.46      235.65     10.98 o 
  -1   5  11        7.39        5.97      8.57 o 
   0   5  11       30.43       48.76      8.73 o 
   1   5  11      885.62      896.39     17.50 o 
   2   5  11       16.04       16.63      8.49 o 
   3   5  11      245.64      226.11     12.14 o 
   4   5  11        9.53       35.57     10.34 o 
   5   5  11      151.89      160.92     11.19 o 
   6   5  11       29.21       53.60     11.82 o 
   7   5  11        0.04        0.00     13.06 o 
   8   5  11       38.91       40.09     11.02 o 
   9   5  11       18.79       12.58     10.79 o 
  10   5  11       10.71       29.87     10.87 o 
  11   5  11       59.76       50.02     11.59 o 
  12   5  11        6.68       13.55     11.16 o 
  13   5  11      145.01      118.60     15.18 o 
  14   5  11       27.62       14.29     11.52 o 
  15   5  11       29.19       18.35     11.64 o 
  16   5  11       85.26       87.67     12.73 o 
  17   5  11        0.13        0.00     11.20 o 
  18   5  11        0.36        7.11     12.16 o 
  19   5  11       31.50       24.58     12.29 o 
  20   5  11       46.92       35.63     13.08 o 
  21   5  11       16.95       26.42     12.60 o 
  22   5  11        0.45        0.00     12.24 o 
  23   5  11       14.12       11.28     14.88 o 
  24   5  11       44.72       57.63     13.71 o 
 -27   6  11       28.85       37.26     14.04 o 
 -26   6  11        8.25        0.00     16.38 o 
 -25   6  11        8.92        8.36     13.14 o 
 -24   6  11        0.10        0.00     12.32 o 
 -23   6  11       14.34       27.53     13.22 o 
 -22   6  11       93.54      109.91     13.61 o 
 -21   6  11       74.93       52.74     12.55 o 
 -20   6  11       78.82       82.12     12.98 o 
 -19   6  11      136.91      176.41     13.89 o 
 -18   6  11       14.93        2.49     11.23 o 
 -17   6  11      154.23      161.15     16.45 o 
 -16   6  11      147.76      145.35     13.45 o 
 -15   6  11      307.27      356.94     16.24 o 
 -14   6  11        4.35        0.33     10.37 o 
 -13   6  11        0.26       53.08     11.62 o 
 -12   6  11        0.18        0.00     10.59 o 
 -11   6  11      146.38      136.04     13.55 o 
 -10   6  11      273.21      281.87     14.85 o 
  -9   6  11       67.55       54.82     11.65 o 
  -8   6  11       48.85       50.97     11.18 o 
  -7   6  11      143.02      197.59     12.43 o 
  -6   6  11       50.44       55.41     10.86 o 
  -5   6  11        2.46        0.00      9.23 o 
  -4   6  11       79.64       65.41     10.14 o 
  -3   6  11       19.93        0.00      8.80 o 
  -2   6  11       62.85       68.52     11.85 o 
  -1   6  11       31.20       25.03      9.62 o 
   0   6  11        2.52        0.00      8.79 o 
   1   6  11       23.93        8.00      9.69 o 
   2   6  11       21.64       38.05     10.70 o 
   3   6  11        0.02        4.89     12.05 o 
   4   6  11      159.01      162.87     13.30 o 
   5   6  11        0.01        2.39     11.12 o 
   6   6  11       28.49       19.32     17.91 o 
   7   6  11       16.40        1.20     11.06 o 
   8   6  11        3.89        0.00     11.36 o 
   9   6  11        4.44        4.30     11.63 o 
  10   6  11       23.40       31.18     12.55 o 
  11   6  11        0.00        0.00     11.79 o 
  12   6  11      125.74      140.32     14.29 o 
  13   6  11       89.90       81.37     13.58 o 
  14   6  11        2.80        0.00     12.34 o 
  15   6  11       16.35       25.48     14.49 o 
  16   6  11       35.68       13.14     12.83 o 
  17   6  11       11.83        0.00     12.92 o 
  18   6  11       91.81       78.19     13.70 o 
  19   6  11       17.53        8.32     13.44 o 
  20   6  11      115.05       95.03     15.25 o 
 -20   7  11      150.87      144.56     17.45 o 
 -19   7  11      403.15      433.91     19.89 o 
 -18   7  11      227.90      256.01     16.29 o 
 -17   7  11      288.44      301.94     21.05 o 
 -16   7  11       51.31       63.96     14.17 o 
 -15   7  11        1.38       78.24     13.06 o 
 -14   7  11       20.36       13.25     12.29 o 
 -13   7  11       60.95       29.06     16.40 o 
 -12   7  11      208.59      196.37     17.62 o 
 -11   7  11      327.78      394.25     20.00 o 
 -10   7  11       54.81       59.08     12.71 o 
  -9   7  11       15.99       54.82     12.34 o 
  -8   7  11        1.55        4.62     11.41 o 
  -7   7  11       78.32       79.39     12.77 o 
  -6   7  11        3.45        0.00     11.07 o 
  -5   7  11        4.07        0.00     10.94 o 
  -4   7  11        7.76        6.40     10.80 o 
  -3   7  11        1.92        0.00     10.26 o 
  -2   7  11        3.23        0.00     14.21 o 
  -1   7  11       26.26       20.33     12.43 o 
   0   7  11       39.05       26.77     12.60 o 
   1   7  11        0.06        3.10     12.03 o 
   2   7  11       12.52       22.02     12.24 o 
   3   7  11       28.63       28.14     12.53 o 
   4   7  11      189.77      176.08     14.82 o 
   5   7  11       26.44       35.66     12.63 o 
   6   7  11       20.65        8.63     12.28 o 
   7   7  11      101.81      102.04     14.79 o 
   8   7  11      140.30      165.06     15.24 o 
   9   7  11      102.17       89.80     13.40 o 
  10   7  11       28.32       31.35     13.30 o 
  11   7  11        6.05        0.00     12.60 o 
  12   7  11       32.22        9.01     13.07 o 
  13   7  11        1.33        0.00     13.97 o 
  14   7  11        0.02        8.69     13.36 o 
  -6   8  11       60.92       58.57     17.78 o 
  -5   8  11        7.28        0.00     13.16 o 
  -4   8  11        1.20        0.00     13.23 o 
  -3   8  11        0.02        0.00     15.07 o 
  -2   8  11        0.14        2.68     15.51 o 
  -1   8  11        3.38        0.00     15.22 o 
   0   8  11        0.91        0.00     14.15 o 
 -38   0  12       95.36      172.90     21.03 o 
 -37   0  12        0.05        9.10     15.78 o 
 -36   0  12        9.03       15.61     16.26 o 
 -35   0  12       40.48       46.51     16.58 o 
 -34   0  12        6.64        0.00     17.32 o 
 -33   0  12        2.63        0.00     15.14 o 
 -32   0  12        8.59       29.54     14.58 o 
 -31   0  12      444.97      397.25     21.94 o 
 -30   0  12      106.98      101.58     14.48 o 
 -29   0  12      202.16      366.77     18.51 o 
 -28   0  12        2.80        7.87     12.37 o 
 -27   0  12      428.69      377.95     20.56 o 
 -26   0  12     7641.78     7260.56    114.82 o 
 -25   0  12      939.99      930.01     22.21 o 
 -24   0  12    10416.07    10275.68    129.18 o 
 -23   0  12      428.04      375.47     15.25 o 
 -22   0  12     5855.04     5498.95     82.55 o 
 -21   0  12      603.16      583.44     16.37 o 
 -20   0  12       49.36       94.83     17.99 o 
 -19   0  12      236.57      250.82     11.28 o 
 -18   0  12       17.28        7.63      8.24 o 
 -17   0  12      160.93      217.26     10.67 o 
 -16   0  12      147.92      135.39     10.04 o 
 -15   0  12        4.80        0.00      7.62 o 
 -14   0  12      483.31      559.70     14.76 o 
 -13   0  12      117.12      136.76     10.33 o 
 -12   0  12       11.02       44.22      8.13 o 
 -11   0  12     1238.08     1258.72     22.13 o 
 -10   0  12     4535.52     5378.01     67.33 o 
  -9   0  12      158.91      155.31      9.58 o 
  -8   0  12       62.75       93.98      8.93 o 
  -7   0  12       22.15        3.72      7.39 o 
  -6   0  12     1859.86     2073.96     30.60 o 
  -5   0  12        4.32       10.81      7.50 o 
  -4   0  12       85.86       60.72      7.74 o 
  -3   0  12      608.95      645.29     24.47 o 
  -2   0  12      173.83      238.07     10.30 o 
  -1   0  12       28.16       10.84      7.09 o 
   0   0  12     1614.48     1368.83     22.96 o 
   1   0  12     1018.71     1019.05     19.50 o 
   2   0  12     2639.51     2841.18     42.86 o 
   3   0  12     3409.78     3426.61     45.69 o 
   4   0  12      803.66      716.74     16.02 o 
   5   0  12       91.22       86.94      8.88 o 
   6   0  12      536.92      494.93     19.96 o 
   7   0  12     2468.97     2591.22     37.23 o 
   8   0  12      147.65      154.88     10.04 o 
   9   0  12      471.17      440.33     14.13 o 
  10   0  12      273.39      296.29     14.69 o 
  11   0  12       68.55       56.68      9.38 o 
  12   0  12      487.37      508.89     16.46 o 
  13   0  12       56.16      104.94     10.49 o 
  14   0  12      334.82      317.68     13.48 o 
  15   0  12       65.76       62.44     10.72 o 
  16   0  12       58.68       73.18     10.86 o 
  17   0  12      115.33      125.91     13.98 o 
  18   0  12      810.50      795.42     20.40 o 
  19   0  12     3740.55     3628.53     52.36 o 
  20   0  12      617.31      663.16     20.07 o 
  21   0  12      159.33      161.83     15.40 o 
  22   0  12      241.82      269.82     16.89 o 
  23   0  12      501.79      513.57     23.80 o 
  24   0  12        4.97        3.44     14.90 o 
  25   0  12        8.07       12.53     15.46 o 
  26   0  12        1.70        6.47     14.77 o 
  27   0  12        0.01        0.00     15.57 o 
  28   0  12       20.56        0.00     27.21 o 
  29   0  12        8.22       28.68     17.11 o 
  30   0  12        0.01        0.00     16.70 o 
  31   0  12        2.36        0.00     17.43 o 
 -38   1  12       22.57       28.04     11.91 o 
 -37   1  12        4.83       23.30     11.66 o 
 -36   1  12        4.02       10.74     11.32 o 
 -35   1  12        0.24       18.73     10.64 o 
 -34   1  12        8.13       22.33     10.27 o 
 -33   1  12       73.74      110.07     11.78 o 
 -32   1  12        8.72       15.40      9.96 o 
 -31   1  12       13.59       28.06     10.08 o 
 -30   1  12        1.28       11.05      9.51 o 
 -29   1  12       30.26       25.12      9.53 o 
 -28   1  12       79.86       84.67     10.76 o 
 -27   1  12     2568.49     2673.30     32.89 o 
 -26   1  12     1031.14      952.96     17.96 o 
 -25   1  12     3174.54     3130.66     34.28 o 
 -24   1  12     2528.04     2457.43     28.40 o 
 -23   1  12     1664.43     1586.68     21.30 o 
 -22   1  12      101.84      111.17      8.41 o 
 -21   1  12     2257.88     2190.63     26.75 o 
 -20   1  12       49.32       44.68      6.75 o 
 -19   1  12      348.91      365.76      9.42 o 
 -18   1  12       46.96       98.37      8.96 o 
 -17   1  12      514.37      401.88      9.33 o 
 -16   1  12        0.19        5.63      5.73 o 
 -15   1  12        1.58        0.00      5.44 o 
 -14   1  12       58.28       54.47      5.87 o 
 -13   1  12        1.82        4.68      5.35 o 
 -12   1  12      113.15      121.68      6.37 o 
 -11   1  12        8.64        3.57      5.37 o 
 -10   1  12     1018.47     1091.76     14.25 o 
  -9   1  12     1236.40     1244.84     15.19 o 
  -8   1  12      111.09      149.36      6.71 o 
  -7   1  12      647.51      711.37     11.07 o 
  -6   1  12       77.11      123.32      6.16 o 
  -5   1  12      261.44      279.06      8.13 o 
  -4   1  12      182.98      190.66     23.56 o 
  -3   1  12     2163.66     2155.35     23.55 o 
  -2   1  12      148.59      117.05      5.86 o 
  -1   1  12       17.55        9.33      4.82 o 
   0   1  12      116.41      116.99      5.89 o 
   1   1  12      602.01      605.96     11.32 o 
   2   1  12       78.45       54.53      5.52 o 
   3   1  12     1487.55     1334.78     15.91 o 
   4   1  12      676.13      665.28     11.05 o 
   5   1  12      798.03      943.51     13.19 o 
   6   1  12       99.15      112.84      6.40 o 
   7   1  12        3.16        0.00      5.53 o 
   8   1  12      978.91      943.14     13.58 o 
   9   1  12       25.61       30.40      6.10 o 
  10   1  12        7.33       18.39      5.92 o 
  11   1  12      142.49      152.52      7.79 o 
  12   1  12        1.21        0.00      6.11 o 
  13   1  12      347.89      374.08      9.96 o 
  14   1  12        7.61        3.59      6.30 o 
  15   1  12      907.74      914.63     17.28 o 
  16   1  12       64.68       76.29      7.82 o 
  17   1  12      919.50      873.48     15.92 o 
  18   1  12      730.03      693.70     14.77 o 
  19   1  12      222.29      202.70     10.74 o 
  20   1  12      403.88      374.54     12.96 o 
  21   1  12        2.04       16.85      9.38 o 
  22   1  12      450.14      472.49     14.58 o 
  23   1  12       39.73       33.54      9.51 o 
  24   1  12      303.93      342.34     13.54 o 
  25   1  12      574.56      607.06     17.41 o 
  26   1  12       59.08       66.68     11.02 o 
  27   1  12        5.72        2.61     11.68 o 
  28   1  12       47.16       59.22     11.89 o 
  29   1  12       61.41       84.29     13.07 o 
  30   1  12       14.98       12.48     11.64 o 
  31   1  12        8.05       39.15     12.32 o 
 -37   2  12        6.20        0.00     10.51 o 
 -36   2  12        4.88        1.60     10.79 o 
 -35   2  12       18.96       19.49     10.55 o 
 -34   2  12       10.88       22.01      9.94 o 
 -33   2  12       46.23       62.48     10.22 o 
 -32   2  12        2.67       11.21      9.72 o 
 -31   2  12       12.71       12.21      9.15 o 
 -30   2  12      632.99      696.92     16.69 o 
 -29   2  12      127.47      124.93     10.70 o 
 -28   2  12      363.26      396.31     13.63 o 
 -27   2  12      306.51      309.01     12.19 o 
 -26   2  12        3.20        0.00      8.55 o 
 -25   2  12      736.56      647.96     15.61 o 
 -24   2  12      349.18      305.93     13.45 o 
 -23   2  12       59.20       79.89      9.15 o 
 -22   2  12     1506.12     1395.27     22.64 o 
 -21   2  12      203.04      204.58     10.07 o 
 -20   2  12     1969.32     1819.47     24.22 o 
 -19   2  12        4.48        8.06      6.43 o 
 -18   2  12     2304.01     2276.58     25.99 o 
 -17   2  12       15.63       16.39      6.29 o 
 -16   2  12      639.47      696.74     12.65 o 
 -15   2  12       57.46       67.06      5.76 o 
 -14   2  12       64.73       76.27      7.72 o 
 -13   2  12       73.73       67.78      7.84 o 
 -12   2  12      133.66      179.47      6.82 o 
 -11   2  12     1000.71      895.99     12.72 o 
 -10   2  12      336.46      334.43      8.45 o 
  -9   2  12       12.94       17.49      5.63 o 
  -8   2  12     1224.52     1362.26     16.02 o 
  -7   2  12      151.07      221.14      7.73 o 
  -6   2  12     6427.01     6412.70     58.64 o 
  -5   2  12      541.11      508.55     10.29 o 
  -4   2  12     1148.60     1081.42     14.83 o 
  -3   2  12      743.20      764.04     13.42 o 
  -2   2  12       61.46       72.14      6.00 o 
  -1   2  12      128.02      156.65      9.08 o 
   0   2  12      155.48      144.68      6.34 o 
   1   2  12       96.08      100.82      6.08 o 
   2   2  12      111.72      117.76      6.17 o 
   3   2  12       23.06       34.38      5.73 o 
   4   2  12       12.64       22.95      6.11 o 
   5   2  12      364.85      385.68      8.56 o 
   6   2  12      311.51      306.25      7.94 o 
   7   2  12      217.75      317.53      8.39 o 
   8   2  12      227.29      225.75      7.47 o 
   9   2  12      705.49      721.10     11.85 o 
  10   2  12      205.28      243.16      7.97 o 
  11   2  12      177.68      213.37      7.85 o 
  12   2  12       29.15       35.43      6.36 o 
  13   2  12       32.06       35.16      6.87 o 
  14   2  12       13.10       15.54      6.88 o 
  15   2  12      404.32      379.73     12.17 o 
  16   2  12      275.41      264.26     11.01 o 
  17   2  12      615.22      550.75     14.16 o 
  18   2  12       88.94      118.34      9.75 o 
  19   2  12       39.28       46.99      8.83 o 
  20   2  12      102.90       68.70      9.37 o 
  21   2  12      258.63      283.43     12.18 o 
  22   2  12        3.93        0.00      8.96 o 
  23   2  12      105.93       78.46     10.49 o 
  24   2  12      196.52      201.96     11.97 o 
  25   2  12      208.01      217.98     12.57 o 
  26   2  12      266.82      354.53     14.42 o 
  27   2  12      141.41      133.02     11.48 o 
  28   2  12       40.87       38.40     10.47 o 
  29   2  12        0.89        0.00     10.92 o 
  30   2  12       14.78       18.07     10.99 o 
 -35   3  12        0.69       25.04     11.08 o 
 -34   3  12        0.03        0.00     10.39 o 
 -33   3  12       99.96       92.07     11.28 o 
 -32   3  12       58.02       63.84     10.35 o 
 -31   3  12      474.48      456.61     15.13 o 
 -30   3  12       64.30       66.87     10.29 o 
 -29   3  12      370.69      307.73     13.14 o 
 -28   3  12       48.76       68.31      9.87 o 
 -27   3  12        3.08       12.72      8.83 o 
 -26   3  12      142.15      109.96     10.01 o 
 -25   3  12      176.20      197.39     11.24 o 
 -24   3  12       46.89       32.59      8.91 o 
 -23   3  12      381.31      408.08     13.16 o 
 -22   3  12     1460.20     1495.26     22.90 o 
 -21   3  12     1073.10     1116.82     20.90 o 
 -20   3  12      599.97      603.94     14.59 o 
 -19   3  12      376.50      324.77     12.44 o 
 -18   3  12      107.62       67.86      8.33 o 
 -17   3  12     1535.04     1525.59     21.81 o 
 -16   3  12      244.54      202.19      9.52 o 
 -15   3  12      142.29      173.81     11.66 o 
 -14   3  12      117.05      145.11      9.16 o 
 -13   3  12       14.47       19.20      5.45 o 
 -12   3  12       32.47       19.90      5.64 o 
 -11   3  12      363.64      369.62     10.07 o 
 -10   3  12      598.34      635.74     10.84 o 
  -9   3  12      411.59      415.12      8.89 o 
  -8   3  12      112.42      149.79      7.17 o 
  -7   3  12      265.92      296.38      9.59 o 
  -6   3  12     1080.78     1064.61     16.65 o 
  -5   3  12      151.87      171.24      8.54 o 
  -4   3  12      196.21      184.07      8.79 o 
  -3   3  12      670.02      659.89     14.35 o 
  -2   3  12      192.50      217.72      9.15 o 
  -1   3  12      598.85      586.45     12.86 o 
   0   3  12       53.46       51.17      7.36 o 
   1   3  12       62.20       38.72      7.54 o 
   2   3  12       24.84       26.11      6.97 o 
   3   3  12      703.65      674.31     13.83 o 
   4   3  12        2.33       11.16      6.98 o 
   5   3  12      419.68      424.20     11.58 o 
   6   3  12      403.42      417.37     11.60 o 
   7   3  12      107.88      149.39      8.37 o 
   8   3  12       90.03      113.22      7.81 o 
   9   3  12      691.52      697.16     14.22 o 
  10   3  12      548.08      477.79     12.48 o 
  11   3  12      348.83      379.21     10.52 o 
  12   3  12        4.10        0.00      6.83 o 
  13   3  12      143.81      145.59      9.42 o 
  14   3  12       89.95       89.62      8.64 o 
  15   3  12      116.82      127.64      9.36 o 
  16   3  12       49.75       66.31     10.06 o 
  17   3  12       12.71        2.38      7.92 o 
  18   3  12       22.30       33.22      8.68 o 
  19   3  12       21.18        7.67      8.64 o 
  20   3  12        1.33        0.40      8.41 o 
  21   3  12       20.82       15.73      9.06 o 
  22   3  12       63.99       67.59     10.13 o 
  23   3  12        2.71        0.00      9.18 o 
  24   3  12      148.00      152.22     11.69 o 
  25   3  12       16.04       16.55     10.01 o 
  26   3  12       73.27       75.01     15.99 o 
  27   3  12      218.42      216.20     14.09 o 
  28   3  12      132.55      169.50     13.54 o 
 -33   4  12        5.51        0.00     10.86 o 
 -32   4  12       19.58        3.95     11.54 o 
 -31   4  12       15.41       40.19     11.44 o 
 -30   4  12       29.66       42.19     13.28 o 
 -29   4  12       71.96       73.16     10.69 o 
 -28   4  12       69.19       24.48     10.03 o 
 -27   4  12        1.43        0.00      9.53 o 
 -26   4  12        4.22        0.00      9.32 o 
 -25   4  12      218.19      226.89     12.12 o 
 -24   4  12       17.25        5.95      9.06 o 
 -23   4  12       25.75       32.76      9.38 o 
 -22   4  12      133.09      148.72     10.54 o 
 -21   4  12     1319.67     1309.98     29.42 o 
 -20   4  12      641.60      692.71     22.75 o 
 -19   4  12        1.26        1.06      8.42 o 
 -18   4  12      374.43      406.00     12.80 o 
 -17   4  12        5.89        7.85      8.21 o 
 -16   4  12      366.61      306.05     11.30 o 
 -15   4  12        4.87        5.24      8.58 o 
 -14   4  12     1050.19      992.69     21.10 o 
 -13   4  12       66.70       63.22     11.19 o 
 -12   4  12       54.63       70.42      9.92 o 
 -11   4  12       73.07       88.89      8.78 o 
 -10   4  12      194.37      240.98     11.43 o 
  -9   4  12      320.70      330.46     10.87 o 
  -8   4  12       79.89       89.15      8.30 o 
  -7   4  12      557.86      561.51     13.16 o 
  -6   4  12        0.40        0.00      7.42 o 
  -5   4  12      106.02      102.08     10.95 o 
  -4   4  12      829.40      843.04     16.24 o 
  -3   4  12      931.75      944.61     17.06 o 
  -2   4  12      528.13      554.41     13.68 o 
  -1   4  12      368.69      345.67     11.55 o 
   0   4  12      898.28      874.33     16.56 o 
   1   4  12      159.90      172.18     10.55 o 
   2   4  12       47.47       65.07      8.47 o 
   3   4  12       84.71       67.20      8.73 o 
   4   4  12       58.42       70.94      8.62 o 
   5   4  12       25.89       27.00      7.93 o 
   6   4  12      101.75       81.31      9.07 o 
   7   4  12       14.95       91.67     10.39 o 
   8   4  12      202.88      208.64     11.19 o 
   9   4  12      292.03      321.91     14.33 o 
  10   4  12       71.87       54.17     10.69 o 
  11   4  12      321.83      372.25     15.51 o 
  12   4  12       41.10       29.71     10.58 o 
  13   4  12      151.55       99.13     12.19 o 
  14   4  12      511.39      499.46     17.24 o 
  15   4  12      215.23      195.01     13.79 o 
  16   4  12      384.67      311.04     15.42 o 
  17   4  12       75.95       52.25     12.26 o 
  18   4  12        5.05        3.81     11.57 o 
  19   4  12       16.84        0.00     11.19 o 
  20   4  12        8.60       16.68     11.82 o 
  21   4  12       38.31       59.74     12.40 o 
  22   4  12        1.65        0.00     11.70 o 
  23   4  12        6.30        0.00     11.76 o 
  24   4  12       24.95       31.08     12.59 o 
  25   4  12       29.92       35.90     12.93 o 
  26   4  12       15.40       26.55     13.06 o 
 -30   5  12       35.19       45.55     14.04 o 
 -29   5  12        0.94       14.58     13.34 o 
 -28   5  12        0.00        0.00     13.36 o 
 -27   5  12       29.98        7.98     11.78 o 
 -26   5  12       68.15       71.97     12.53 o 
 -25   5  12      121.16      101.26     12.99 o 
 -24   5  12       30.00        9.46     11.42 o 
 -23   5  12       94.10       81.67     12.57 o 
 -22   5  12        0.81        2.14     10.88 o 
 -21   5  12       22.07        9.15     11.14 o 
 -20   5  12      214.85      254.20     15.45 o 
 -19   5  12      307.96      265.85     15.83 o 
 -18   5  12       41.04       57.69     11.82 o 
 -17   5  12      125.16      154.50     13.28 o 
 -16   5  12      344.39      365.28     15.70 o 
 -15   5  12      382.70      336.78     15.59 o 
 -14   5  12      919.66      898.94     21.62 o 
 -13   5  12      448.94      449.00     17.41 o 
 -12   5  12      124.41      144.88     12.18 o 
 -11   5  12       91.46       86.98     11.43 o 
 -10   5  12      423.33      452.99     16.26 o 
  -9   5  12       86.73      104.72     11.37 o 
  -8   5  12       39.76       44.40      9.71 o 
  -7   5  12      241.71      247.29     11.84 o 
  -6   5  12      166.12      164.67     10.46 o 
  -5   5  12      214.16      262.24     11.61 o 
  -4   5  12        9.21        0.00      9.07 o 
  -3   5  12        1.19       16.52      8.68 o 
  -2   5  12      781.21      767.30     19.02 o 
  -1   5  12       17.49       22.47      8.79 o 
   0   5  12       46.41       34.07      9.19 o 
   1   5  12      461.06      447.21     13.64 o 
   2   5  12       60.56       84.06      9.68 o 
   3   5  12      384.86      413.58     13.45 o 
   4   5  12        6.87        0.00      9.24 o 
   5   5  12        0.03        0.00      9.63 o 
   6   5  12        8.29        0.00     10.75 o 
   7   5  12       36.90       28.05     12.51 o 
   8   5  12      276.22      235.95     14.02 o 
   9   5  12        4.03        2.20     11.05 o 
  10   5  12        3.56        0.00     10.52 o 
  11   5  12      514.18      457.05     18.32 o 
  12   5  12      112.45      107.56     12.65 o 
  13   5  12      205.44      197.34     14.35 o 
  14   5  12        6.02       15.65     11.86 o 
  15   5  12       17.53        5.17     11.19 o 
  16   5  12       58.02       43.91     12.57 o 
  17   5  12        0.22       17.53     12.43 o 
  18   5  12        4.45        0.00     11.92 o 
  19   5  12        0.95        0.00     13.87 o 
  20   5  12        0.03        0.00     11.84 o 
  21   5  12        5.73       10.71     12.84 o 
  22   5  12        8.27        0.00     13.09 o 
  23   5  12       11.42        9.59     12.77 o 
 -26   6  12       39.52       25.05     14.04 o 
 -25   6  12        7.88        2.94     13.38 o 
 -24   6  12        1.35        0.00     12.95 o 
 -23   6  12       22.13       27.11     12.38 o 
 -22   6  12      138.93      159.34     14.64 o 
 -21   6  12       37.72       27.03     13.35 o 
 -20   6  12        0.11        0.00     11.20 o 
 -19   6  12        0.34        0.00     12.03 o 
 -18   6  12      139.26      182.87     14.82 o 
 -17   6  12       17.68       27.35     12.07 o 
 -16   6  12      584.09      710.95     21.16 o 
 -15   6  12       52.40       18.71     13.46 o 
 -14   6  12        3.47       24.45     11.55 o 
 -13   6  12       59.17       57.90     12.80 o 
 -12   6  12      183.53      264.89     15.22 o 
 -11   6  12      280.38      259.92     15.03 o 
 -10   6  12      586.76      615.73     27.83 o 
  -9   6  12      114.19      118.51     12.71 o 
  -8   6  12        0.81        0.00     10.48 o 
  -7   6  12        0.01        0.00     10.56 o 
  -6   6  12       36.68       26.98     10.57 o 
  -5   6  12       66.90       65.93     10.93 o 
  -4   6  12        5.31       12.28      9.82 o 
  -3   6  12        1.83        0.00      9.19 o 
  -2   6  12        4.88        0.00      9.29 o 
  -1   6  12        5.35        6.40     10.50 o 
   0   6  12      195.69      179.00     11.95 o 
   1   6  12        2.25        3.00     10.19 o 
   2   6  12      321.03      303.00     14.39 o 
   3   6  12        2.85       17.52     11.83 o 
   4   6  12      250.01      228.14     14.98 o 
   5   6  12      129.76      115.98     13.32 o 
   6   6  12      239.09      264.57     18.93 o 
   7   6  12       88.33       63.30     13.70 o 
   8   6  12      123.98      114.39     13.41 o 
   9   6  12        0.00        0.00     11.53 o 
  10   6  12      210.33      194.50     14.40 o 
  11   6  12        1.26       19.86     12.36 o 
  12   6  12      103.73       88.90     14.10 o 
  13   6  12        0.01        3.01     12.40 o 
  14   6  12       40.32       51.51     13.24 o 
  15   6  12       21.87       21.31     12.69 o 
  16   6  12      132.67      143.96     15.19 o 
  17   6  12        4.90        5.70     13.16 o 
  18   6  12       30.20       18.18     13.66 o 
  19   6  12       18.10        0.00     13.26 o 
 -19   7  12        6.23       11.96     13.40 o 
 -18   7  12      165.15      194.24     15.75 o 
 -17   7  12        7.50       11.10     14.98 o 
 -16   7  12      159.22      130.31     14.76 o 
 -15   7  12        2.72        0.00     11.92 o 
 -14   7  12       30.52       43.92     13.59 o 
 -13   7  12      102.85       85.61     13.73 o 
 -12   7  12      179.65      238.07     15.80 o 
 -11   7  12      175.11      218.49     15.86 o 
 -10   7  12        5.67        1.14     11.98 o 
  -9   7  12       37.94       31.93     12.72 o 
  -8   7  12       19.75       20.89     12.80 o 
  -7   7  12      224.36      253.20     19.67 o 
  -6   7  12       23.17       10.21     13.31 o 
  -5   7  12       24.08       30.67     12.40 o 
  -4   7  12       73.40       70.43     13.14 o 
  -3   7  12        1.07        0.00     12.14 o 
  -2   7  12        3.81        3.95     12.00 o 
  -1   7  12        3.86        0.00     11.68 o 
   0   7  12       24.31       19.68     12.69 o 
   1   7  12       11.10       13.32     12.20 o 
   2   7  12        5.84        5.53     12.44 o 
   3   7  12       95.22       99.24     13.87 o 
   4   7  12       30.30       17.35     14.57 o 
   5   7  12      232.91      216.57     15.69 o 
   6   7  12        1.51        0.00     12.75 o 
   7   7  12        1.44        0.00     13.48 o 
   8   7  12        4.70        8.38     12.66 o 
   9   7  12       31.96       52.11     13.73 o 
  10   7  12        0.15        0.00     12.30 o 
  11   7  12       43.25       47.51     13.87 o 
  12   7  12        2.34        1.71     14.27 o 
 -37   1  13        2.78        3.83     13.10 o 
 -36   1  13        5.64       22.15     12.03 o 
 -35   1  13       12.28       18.39     10.95 o 
 -34   1  13       29.85       44.54     11.76 o 
 -33   1  13      192.36      222.32     17.15 o 
 -32   1  13      157.03      245.34     13.12 o 
 -31   1  13        1.46        0.47     10.16 o 
 -30   1  13       67.43       78.04     10.80 o 
 -29   1  13      833.59      820.02     18.93 o 
 -28   1  13      154.45      269.89     15.14 o 
 -27   1  13     1250.88     1165.52     20.36 o 
 -26   1  13      144.58      130.76     10.26 o 
 -25   1  13     1691.61     1527.57     24.18 o 
 -24   1  13       27.50       24.43      8.72 o 
 -23   1  13     2480.60     2340.62     27.62 o 
 -22   1  13      484.74      464.29     11.95 o 
 -21   1  13     1774.39     1806.22     22.76 o 
 -20   1  13      427.79      471.48     11.05 o 
 -19   1  13       78.36      199.39     23.44 o 
 -18   1  13      450.49      430.37     10.35 o 
 -17   1  13       15.62       38.48      6.48 o 
 -16   1  13      248.91      277.24      8.48 o 
 -15   1  13      111.42      137.49      7.17 o 
 -14   1  13        5.74        0.00      5.46 o 
 -13   1  13        8.77       24.71      5.67 o 
 -12   1  13      147.92      157.67      7.18 o 
 -11   1  13       76.30       77.83      6.23 o 
 -10   1  13      105.21      116.28      6.51 o 
  -9   1  13      502.88      508.11     10.85 o 
  -8   1  13        0.89        0.00      5.31 o 
  -7   1  13       66.15      110.70      6.43 o 
  -6   1  13      155.59      175.11      7.99 o 
  -5   1  13      561.82      612.49     12.39 o 
  -4   1  13       33.67       34.76      6.00 o 
  -3   1  13     1309.81     1199.54     15.00 o 
  -2   1  13      812.77      746.13     11.84 o 
  -1   1  13        0.93        0.00      5.01 o 
   0   1  13       34.55       49.79      6.11 o 
   1   1  13      451.21      414.27      9.03 o 
   2   1  13        6.70        7.27      5.38 o 
   3   1  13      230.98      180.04      7.27 o 
   4   1  13      310.70      344.37      8.73 o 
   5   1  13       94.56       79.85      6.29 o 
   6   1  13      206.16      229.98      7.82 o 
   7   1  13       45.82       47.67      6.35 o 
   8   1  13      423.11      428.89      9.94 o 
   9   1  13      136.60      122.41      7.35 o 
  10   1  13        8.93       14.07      6.23 o 
  11   1  13      618.18      610.23     11.84 o 
  12   1  13      493.72      508.72     11.42 o 
  13   1  13       55.22       63.24      7.42 o 
  14   1  13       46.28       62.04      7.54 o 
  15   1  13       42.85       38.03      7.39 o 
  16   1  13      256.58      239.28     10.50 o 
  17   1  13      935.77      911.14     16.45 o 
  18   1  13      353.19      342.80     11.79 o 
  19   1  13      382.41      352.37     12.75 o 
  20   1  13      182.97      195.49     11.31 o 
  21   1  13      106.42       89.53     10.39 o 
  22   1  13       15.20       18.94      9.44 o 
  23   1  13       44.44       48.29     10.11 o 
  24   1  13       67.98       52.79     11.12 o 
  25   1  13       51.86       59.06     11.50 o 
  26   1  13      119.21      127.09     12.79 o 
  27   1  13       20.51       67.51     12.61 o 
  28   1  13        5.59       25.17     12.01 o 
  29   1  13        0.46        0.00     11.45 o 
 -36   2  13       24.63       43.84     11.37 o 
 -35   2  13       63.88       61.56     11.47 o 
 -34   2  13        5.34        0.00      9.88 o 
 -33   2  13       20.23       20.04     10.41 o 
 -32   2  13       31.32       35.92     10.44 o 
 -31   2  13        8.39        5.58      9.83 o 
 -30   2  13      160.82      171.07     12.02 o 
 -29   2  13        1.26        4.33      9.66 o 
 -28   2  13       10.83       18.34      9.40 o 
 -27   2  13      469.90      443.06     13.87 o 
 -26   2  13        2.86        0.00      8.32 o 
 -25   2  13       43.38       35.72      8.96 o 
 -24   2  13     1374.41     1287.25     20.96 o 
 -23   2  13      338.36      343.42     12.24 o 
 -22   2  13     4038.91     3883.87     43.09 o 
 -21   2  13       13.74        6.38      8.08 o 
 -20   2  13     1150.93     1178.85     20.16 o 
 -19   2  13      146.53      143.93      8.35 o 
 -18   2  13      297.33      293.87      9.63 o 
 -17   2  13      520.60      583.37     14.18 o 
 -16   2  13       24.74       41.02      6.02 o 
 -15   2  13      340.81      457.68      9.86 o 
 -14   2  13       52.95       69.59      7.48 o 
 -13   2  13       29.52       29.22      5.81 o 
 -12   2  13       23.67       28.26      5.72 o 
 -11   2  13      133.53      139.44      7.81 o 
 -10   2  13      155.53      158.48      6.71 o 
  -9   2  13      627.27      590.58     10.51 o 
  -8   2  13       21.00       33.45      5.84 o 
  -7   2  13       11.13       32.16      6.11 o 
  -6   2  13      378.92      392.83     10.18 o 
  -5   2  13       23.76        9.65      5.54 o 
  -4   2  13        0.06        4.46      5.67 o 
  -3   2  13       46.58       26.60      5.61 o 
  -2   2  13        7.45       14.93      5.47 o 
  -1   2  13      227.81      221.97      7.52 o 
   0   2  13       32.68       52.14      5.90 o 
   1   2  13       10.46        9.58      7.36 o 
   2   2  13      102.96      117.57      8.03 o 
   3   2  13      292.99      283.57      8.58 o 
   4   2  13      190.95      216.70      6.85 o 
   5   2  13      201.51      219.51      7.02 o 
   6   2  13        7.50       18.36      5.20 o 
   7   2  13      209.20      220.85      7.52 o 
   8   2  13      119.16      161.37      7.03 o 
   9   2  13       94.78      115.52      6.84 o 
  10   2  13      225.33      221.56      8.10 o 
  11   2  13      276.54      294.89      8.99 o 
  12   2  13        1.46        4.59      6.66 o 
  13   2  13       77.54       77.83      7.72 o 
  14   2  13        0.64        5.41      7.20 o 
  15   2  13      401.36      386.53     12.37 o 
  16   2  13       19.72       30.66      8.51 o 
  17   2  13        3.42        5.88      7.94 o 
  18   2  13      441.56      374.31     14.74 o 
  19   2  13       12.16       21.93      8.86 o 
  20   2  13      668.19      602.84     15.44 o 
  21   2  13        1.70       20.35      9.24 o 
  22   2  13       92.14       92.36     10.28 o 
  23   2  13      207.39      248.64     12.73 o 
  24   2  13       73.97       73.39     10.73 o 
  25   2  13       16.04       58.07     11.12 o 
  26   2  13      184.57      197.67     12.38 o 
  27   2  13       90.09      123.07     11.64 o 
  28   2  13       19.08       26.45     10.89 o 
  29   2  13       31.07       54.74     11.97 o 
 -35   3  13       26.03       28.98     11.16 o 
 -34   3  13        0.70        0.00      9.99 o 
 -33   3  13      103.03      106.55     13.17 o 
 -32   3  13      208.19      210.84     12.58 o 
 -31   3  13      109.69       88.95     12.07 o 
 -30   3  13       56.00       49.80     10.29 o 
 -29   3  13      186.89      183.56     11.72 o 
 -28   3  13      328.77      370.52     13.74 o 
 -27   3  13      121.47      144.91     11.54 o 
 -26   3  13      113.79      148.32     11.22 o 
 -25   3  13        7.05       22.73      8.82 o 
 -24   3  13       78.79       75.21      9.69 o 
 -23   3  13      250.46      261.96     11.90 o 
 -22   3  13     1895.43     1793.59     25.63 o 
 -21   3  13      151.36      151.46     10.26 o 
 -20   3  13      158.08      160.57     10.23 o 
 -19   3  13     3422.43     3421.02     41.05 o 
 -18   3  13      364.51      385.36     13.06 o 
 -17   3  13     1452.05     1387.82     21.00 o 
 -16   3  13       91.41       93.53      8.58 o 
 -15   3  13       30.43       59.36      7.70 o 
 -14   3  13      101.50      109.06      7.15 o 
 -13   3  13       86.54      105.53      6.67 o 
 -12   3  13      149.96      135.76      7.47 o 
 -11   3  13      176.94      157.59      7.84 o 
 -10   3  13       64.13       64.34      6.50 o 
  -9   3  13      165.69      179.34      9.10 o 
  -8   3  13       15.47       18.52      6.97 o 
  -7   3  13       47.81       38.03      7.27 o 
  -6   3  13      273.78      290.21     10.09 o 
  -5   3  13       64.57       76.98      7.62 o 
  -4   3  13       18.87       13.68      7.20 o 
  -3   3  13      618.96      566.47     13.11 o 
  -2   3  13       63.84       80.93      7.98 o 
  -1   3  13        6.57        8.07      7.06 o 
   0   3  13       33.94       35.23      7.57 o 
   1   3  13      357.76      372.50     11.28 o 
   2   3  13        3.17        0.62      7.16 o 
   3   3  13       90.45       89.15      8.39 o 
   4   3  13        0.94        6.69      7.07 o 
   5   3  13        8.67        4.66      7.18 o 
   6   3  13      387.33      455.59     12.18 o 
   7   3  13      155.45      194.18      9.39 o 
   8   3  13        0.36        0.00      7.19 o 
   9   3  13       89.76       64.64      9.05 o 
  10   3  13       78.81      118.53     10.01 o 
  11   3  13      364.64      366.95     14.44 o 
  12   3  13      338.70      330.85     14.33 o 
  13   3  13       92.47       73.38     10.60 o 
  14   3  13       31.75       35.94     11.01 o 
  15   3  13      441.33      331.63     14.68 o 
  16   3  13      357.51      372.81     15.45 o 
  17   3  13       52.11       23.52     11.02 o 
  18   3  13        2.79        0.00     10.95 o 
  19   3  13       14.13       17.71     11.03 o 
  20   3  13       72.13       74.26     15.62 o 
  21   3  13        5.60        1.97     11.36 o 
  22   3  13       15.31       10.87     11.81 o 
  23   3  13       64.71       76.44     12.64 o 
  24   3  13       42.93       46.68     12.49 o 
  25   3  13       25.31       66.10     12.78 o 
  26   3  13        0.60        5.82     14.23 o 
  27   3  13       95.67       94.77     14.62 o 
 -32   4  13        4.09       11.60     14.86 o 
 -31   4  13       29.27       16.35     10.15 o 
 -30   4  13      135.25      166.04     15.14 o 
 -29   4  13       20.69       29.60     10.15 o 
 -28   4  13        2.72       25.94     11.57 o 
 -27   4  13        5.10        0.37      9.36 o 
 -26   4  13        9.67       21.79      9.72 o 
 -25   4  13        8.98       11.01      9.91 o 
 -24   4  13       41.34       34.89     11.17 o 
 -23   4  13      209.74      207.82     11.49 o 
 -22   4  13      126.93      127.81     11.20 o 
 -21   4  13      131.83      142.51     12.93 o 
 -20   4  13      356.80      423.56     18.83 o 
 -19   4  13       70.74       70.78     11.15 o 
 -18   4  13     1772.03     1765.20     29.65 o 
 -17   4  13       36.93       63.72     10.98 o 
 -16   4  13     1145.42     1159.89     24.64 o 
 -15   4  13      655.52      586.70     17.32 o 
 -14   4  13        3.38       12.67      9.79 o 
 -13   4  13      419.67      519.62     16.64 o 
 -12   4  13       23.84       22.72     10.44 o 
 -11   4  13       20.54      142.47      9.96 o 
 -10   4  13       30.20       70.85      8.49 o 
  -9   4  13        0.03       23.40      9.21 o 
  -8   4  13      517.45      477.51     13.11 o 
  -7   4  13       41.50       47.20      8.15 o 
  -6   4  13      373.11      320.13     11.31 o 
  -5   4  13      108.54      134.74      9.48 o 
  -4   4  13     1164.05     1139.59     19.17 o 
  -3   4  13       75.30       87.51      9.04 o 
  -2   4  13     1025.12      988.16     17.56 o 
  -1   4  13       57.67       54.14      8.88 o 
   0   4  13      162.93      150.29     10.26 o 
   1   4  13      310.98      338.90     11.94 o 
   2   4  13       14.50       26.42      8.27 o 
   3   4  13      103.75      113.63      9.21 o 
   4   4  13      539.30      496.45     13.58 o 
   5   4  13       25.23       35.97      8.49 o 
   6   4  13       26.39       26.38      9.58 o 
   7   4  13       54.33       37.35     11.49 o 
   8   4  13      119.48      166.06     12.38 o 
   9   4  13      194.56      209.29     13.19 o 
  10   4  13       47.00       62.94     11.12 o 
  11   4  13        1.47        0.00     10.68 o 
  12   4  13       21.50        0.00     10.30 o 
  13   4  13       91.65      100.65     11.86 o 
  14   4  13       43.10       33.74     11.49 o 
  15   4  13        2.59        6.06     11.13 o 
  16   4  13       19.91       11.85     11.19 o 
  17   4  13        4.05        0.00     10.95 o 
  18   4  13        0.05        0.00     10.60 o 
  19   4  13        2.61        0.00     11.38 o 
  20   4  13       18.80       14.35     11.74 o 
  21   4  13        0.61        0.33     11.69 o 
  22   4  13        2.47        0.00     11.25 o 
  23   4  13       21.11        8.63     12.78 o 
  24   4  13        3.36       13.12     12.76 o 
  25   4  13        2.63        9.99     13.30 o 
 -29   5  13        0.02        0.00     13.34 o 
 -28   5  13        2.73        0.00     13.30 o 
 -27   5  13      101.35      116.36     13.76 o 
 -26   5  13       99.95       91.50     13.40 o 
 -25   5  13      115.97      121.01     14.25 o 
 -24   5  13       32.69       23.04     12.47 o 
 -23   5  13        2.43        0.00     11.74 o 
 -22   5  13        4.28       19.70     11.45 o 
 -21   5  13       57.17       43.43     11.98 o 
 -20   5  13      249.60      235.09     20.44 o 
 -19   5  13      294.01      317.01     15.69 o 
 -18   5  13      873.04      829.22     21.32 o 
 -17   5  13       82.61       83.26     12.36 o 
 -16   5  13       77.11       80.44     12.61 o 
 -15   5  13       72.81      129.70     12.86 o 
 -14   5  13      244.64      257.00     14.65 o 
 -13   5  13      384.12      508.26     19.03 o 
 -12   5  13      223.17      250.30     14.11 o 
 -11   5  13       17.07      148.95     12.50 o 
 -10   5  13      451.45      459.94     16.51 o 
  -9   5  13      678.74      687.92     19.23 o 
  -8   5  13      708.80      739.27     19.21 o 
  -7   5  13       66.50       67.29      9.84 o 
  -6   5  13       17.62       40.85      9.29 o 
  -5   5  13      532.15      496.10     14.32 o 
  -4   5  13      101.00      130.15     10.30 o 
  -3   5  13      324.95      329.50     13.14 o 
  -2   5  13      430.93      426.06     13.85 o 
  -1   5  13        0.71        7.21      8.98 o 
   0   5  13       42.78       18.44      8.87 o 
   1   5  13      240.98      261.42     12.08 o 
   2   5  13       30.18       23.17      9.17 o 
   3   5  13       65.82       79.08     11.44 o 
   4   5  13       74.12       66.93     10.69 o 
   5   5  13       15.84       11.57     13.14 o 
   6   5  13       38.94       47.70     12.35 o 
   7   5  13      304.24      292.73     16.00 o 
   8   5  13        3.81        2.34     11.35 o 
   9   5  13        0.12        0.00     11.43 o 
  10   5  13      211.21      221.32     14.49 o 
  11   5  13       15.26        0.00     11.46 o 
  12   5  13       26.49       27.90     11.90 o 
  13   5  13       29.73       12.78     12.16 o 
  14   5  13      190.14      198.71     14.79 o 
  15   5  13        0.07        4.60     11.92 o 
  16   5  13        3.70        0.00     11.96 o 
  17   5  13       18.84       59.94     17.40 o 
  18   5  13        0.30       10.04     12.57 o 
  19   5  13        1.70       15.83     12.86 o 
  20   5  13        2.07        1.30     12.64 o 
  21   5  13       14.29       27.09     13.11 o 
 -24   6  13        0.31        0.00     11.86 o 
 -23   6  13       54.21       40.12     12.44 o 
 -22   6  13       30.65       26.75     12.83 o 
 -21   6  13       11.71        0.00     11.94 o 
 -20   6  13       25.07       15.12     11.80 o 
 -19   6  13      421.03      467.26     18.88 o 
 -18   6  13        2.06        6.16     11.89 o 
 -17   6  13     1067.47     1094.37     25.62 o 
 -16   6  13       11.24       19.77     12.72 o 
 -15   6  13        1.13      184.31     17.71 o 
 -14   6  13       30.68       21.31     11.80 o 
 -13   6  13      138.87      193.09     14.71 o 
 -12   6  13       22.41       16.78     12.14 o 
 -11   6  13      232.61      207.47     17.38 o 
 -10   6  13       13.06        9.03     11.50 o 
  -9   6  13        1.73       43.75     12.13 o 
  -8   6  13       45.97       62.31     12.07 o 
  -7   6  13       31.25       31.76     11.76 o 
  -6   6  13      749.65      746.81     21.06 o 
  -5   6  13        1.28        0.00     10.64 o 
  -4   6  13      725.62      728.81     19.17 o 
  -3   6  13       15.37       16.50      9.88 o 
  -2   6  13       21.97       24.78     11.34 o 
  -1   6  13       15.47        0.00      9.36 o 
   0   6  13       94.29       91.95     11.79 o 
   1   6  13      116.86      132.01     12.70 o 
   2   6  13      584.60      600.86     19.87 o 
   3   6  13       30.29       33.41     12.52 o 
   4   6  13       23.99       12.83     12.01 o 
   5   6  13       20.28       22.94     13.17 o 
   6   6  13      204.29      218.62     14.93 o 
   7   6  13        0.86        0.00     12.37 o 
   8   6  13      203.55      194.88     14.93 o 
   9   6  13       13.93        0.00     12.20 o 
  10   6  13      116.78      125.41     14.49 o 
  11   6  13       44.61       30.87     12.53 o 
  12   6  13       28.33       26.99     12.85 o 
  13   6  13        0.98        0.41     12.53 o 
  14   6  13      201.29      215.37     16.46 o 
  15   6  13      109.32      111.29     14.58 o 
  16   6  13       64.24       80.53     14.40 o 
  17   6  13       11.49        1.39     12.95 o 
 -17   7  13      113.64      221.32     17.35 o 
 -16   7  13        8.93        2.97     13.24 o 
 -15   7  13      140.48      144.17     15.39 o 
 -14   7  13      334.29      310.35     17.28 o 
 -13   7  13      324.58      383.08     22.03 o 
 -12   7  13      509.77      514.38     19.90 o 
 -11   7  13        7.05        2.67     12.80 o 
 -10   7  13       15.08        0.41     12.92 o 
  -9   7  13      727.65      770.08     22.79 o 
  -8   7  13       22.09       20.93     13.11 o 
  -7   7  13      431.03      445.06     21.86 o 
  -6   7  13       32.25        7.16     12.28 o 
  -5   7  13       86.04       61.51     13.32 o 
  -4   7  13       32.17       12.38     12.43 o 
  -3   7  13      231.48      234.46     16.93 o 
  -2   7  13       47.18       32.82     12.82 o 
  -1   7  13      182.11      171.48     17.12 o 
   0   7  13       36.61       10.69     13.96 o 
   1   7  13        0.95        8.01     12.20 o 
   2   7  13       80.04       52.06     13.44 o 
   3   7  13       19.40       11.77     12.99 o 
   4   7  13       41.98       43.35     15.21 o 
   5   7  13       45.34       34.95     13.24 o 
   6   7  13       11.08        0.00     13.02 o 
   7   7  13      109.25      100.34     14.77 o 
   8   7  13       60.40       55.68     13.65 o 
   9   7  13        1.58        0.00     12.31 o 
 -37   0  14       18.50       24.58     19.77 o 
 -36   0  14        4.37        7.06     21.34 o 
 -35   0  14       30.25       23.30     17.04 o 
 -34   0  14       27.40       45.60     17.09 o 
 -33   0  14       47.14       81.87     18.55 o 
 -32   0  14        1.43        0.00     15.73 o 
 -31   0  14       85.08      121.81     18.16 o 
 -30   0  14       43.29       56.77     16.53 o 
 -29   0  14      140.26      171.66     16.31 o 
 -28   0  14      604.27      638.43     28.71 o 
 -27   0  14      276.71      268.46     17.02 o 
 -26   0  14      380.13      471.55     19.31 o 
 -25   0  14     1231.79     1084.76     27.27 o 
 -24   0  14      856.68      762.99     23.41 o 
 -23   0  14       22.07       38.07     11.18 o 
 -22   0  14      303.16      328.39     14.31 o 
 -21   0  14       62.96       47.16     10.34 o 
 -20   0  14       87.02       93.66     10.85 o 
 -19   0  14       36.42       38.52      9.77 o 
 -18   0  14      303.04      258.50     14.21 o 
 -17   0  14       90.18      102.94     10.16 o 
 -16   0  14      174.05      198.20     13.73 o 
 -15   0  14      137.08      126.30     12.29 o 
 -14   0  14      277.92      331.19     13.86 o 
 -13   0  14       92.82       84.65      9.89 o 
 -12   0  14     1228.14     1203.69     22.81 o 
 -11   0  14      454.84      411.08     14.24 o 
 -10   0  14       38.29       77.76      9.07 o 
  -9   0  14        1.07        8.69      7.95 o 
  -8   0  14        0.13        5.36      8.24 o 
  -7   0  14      128.94      138.27     11.51 o 
  -6   0  14       13.06       19.07      8.32 o 
  -5   0  14      216.32      220.53     11.12 o 
  -4   0  14     1200.54     1045.88     20.57 o 
  -3   0  14     1705.17     1649.66     27.06 o 
  -2   0  14       53.01       63.85      9.07 o 
  -1   0  14       79.16       71.63      9.08 o 
   0   0  14      832.74      854.40     18.60 o 
   1   0  14      301.79      243.07     11.52 o 
   2   0  14       95.31      105.50      9.26 o 
   3   0  14      205.37      318.85     12.39 o 
   4   0  14      370.71      348.50     13.13 o 
   5   0  14     1182.49     1096.73     21.34 o 
   6   0  14       64.65       45.03      9.08 o 
   7   0  14     1063.58     1161.89     36.77 o 
   8   0  14      240.53      267.70     12.52 o 
   9   0  14      232.24      246.37     12.63 o 
  10   0  14      929.11      832.90     19.84 o 
  11   0  14      754.57      735.83     19.01 o 
  12   0  14       43.65       40.79     15.01 o 
  13   0  14       70.57       82.66     11.20 o 
  14   0  14       73.62       81.26     11.02 o 
  15   0  14        0.59        0.00     12.45 o 
  16   0  14      304.51      309.19     15.03 o 
  17   0  14      403.33      422.65     18.30 o 
  18   0  14      648.80      608.88     19.47 o 
  19   0  14     1058.12      842.20     24.84 o 
  20   0  14      762.00      670.16     23.38 o 
  21   0  14       91.87       93.22     14.51 o 
  22   0  14      854.01      750.13     27.98 o 
  23   0  14       67.36       80.82     16.71 o 
  24   0  14      147.22       99.56     17.48 o 
  25   0  14      141.05      171.45     19.45 o 
  26   0  14      106.94      103.93     18.86 o 
  27   0  14        8.42        3.84     16.16 o 
  28   0  14       15.99       15.43     16.91 o 
 -36   1  14       81.59       80.56     13.00 o 
 -35   1  14       18.85       31.50     13.76 o 
 -34   1  14      134.90      163.53     13.82 o 
 -33   1  14      123.94      165.03     12.73 o 
 -32   1  14      143.54      160.14     12.49 o 
 -31   1  14       22.34        5.30     10.83 o 
 -30   1  14      210.67      209.91     19.33 o 
 -29   1  14      390.87      421.49     16.14 o 
 -28   1  14      136.87      117.83     11.78 o 
 -27   1  14       14.03        4.52      9.01 o 
 -26   1  14       58.26       33.74      9.35 o 
 -25   1  14      932.80     1025.86     18.81 o 
 -24   1  14      525.33      481.09     12.75 o 
 -23   1  14     1193.06     1114.66     17.83 o 
 -22   1  14       86.66       96.76      8.56 o 
 -21   1  14        0.02        0.00      7.64 o 
 -20   1  14        0.01       64.20     10.19 o 
 -19   1  14       14.40       13.06      6.76 o 
 -18   1  14       64.35       55.28      6.74 o 
 -17   1  14      276.54      257.86      8.60 o 
 -16   1  14      108.33      111.07      8.00 o 
 -15   1  14      291.46      285.25      8.88 o 
 -14   1  14        5.62        5.96      6.01 o 
 -13   1  14     1042.48      973.27     14.17 o 
 -12   1  14       12.96       27.15      6.15 o 
 -11   1  14      423.79      426.59      9.78 o 
 -10   1  14       77.69       77.24      6.68 o 
  -9   1  14      118.68      166.92      7.24 o 
  -8   1  14      216.73      186.82      7.37 o 
  -7   1  14      178.18      184.74      7.29 o 
  -6   1  14       11.21        8.36      5.61 o 
  -5   1  14        0.44        0.00      5.91 o 
  -4   1  14       10.42       10.39      6.04 o 
  -3   1  14       99.66       78.68      6.16 o 
  -2   1  14      208.05      189.85      7.02 o 
  -1   1  14      126.06      165.76      6.83 o 
   0   1  14      310.87      244.25      7.70 o 
   1   1  14      851.52      839.40     12.89 o 
   2   1  14      165.53      158.95      7.53 o 
   3   1  14       46.75       71.56      6.56 o 
   4   1  14       43.94       76.77      6.44 o 
   5   1  14      282.39      302.98      8.89 o 
   6   1  14        0.75        0.00      5.93 o 
   7   1  14       71.42      134.94      7.38 o 
   8   1  14       26.92       30.99      6.57 o 
   9   1  14       39.66       52.45      7.01 o 
  10   1  14       77.85       85.28      7.33 o 
  11   1  14      129.55      134.72      8.13 o 
  12   1  14       16.77       10.37      6.79 o 
  13   1  14      295.55      320.38     10.11 o 
  14   1  14        7.29        2.25      7.05 o 
  15   1  14       21.51       31.90      8.16 o 
  16   1  14      188.42      195.86     10.16 o 
  17   1  14      182.78      165.60      9.61 o 
  18   1  14       36.17       51.81     10.28 o 
  19   1  14        3.96       22.30      9.47 o 
  20   1  14      879.93      885.23     18.75 o 
  21   1  14       94.81      143.44     11.09 o 
  22   1  14       44.06       84.57     10.75 o 
  23   1  14       75.40       36.12     10.74 o 
  24   1  14       53.91       49.26     12.63 o 
  25   1  14        2.06        9.97     10.28 o 
  26   1  14        3.23       19.83     15.18 o 
  27   1  14        6.08       15.30     11.57 o 
  28   1  14        0.15        1.27     11.62 o 
 -35   2  14        6.95       19.56     10.96 o 
 -34   2  14       47.72       54.05     11.06 o 
 -33   2  14        5.17        6.36     10.41 o 
 -32   2  14        0.12        0.00      9.70 o 
 -31   2  14        0.80        0.00      9.31 o 
 -30   2  14        0.71        0.00      9.27 o 
 -29   2  14      102.75      121.94     13.34 o 
 -28   2  14      478.21      414.52     14.11 o 
 -27   2  14       22.62       62.54      9.77 o 
 -26   2  14       98.10       83.20      9.84 o 
 -25   2  14        1.79        0.00      9.25 o 
 -24   2  14     1406.55     1292.86     25.63 o 
 -23   2  14       47.26       52.17      9.25 o 
 -22   2  14      676.86      745.80     15.99 o 
 -21   2  14      495.73      416.60     12.95 o 
 -20   2  14      201.34      226.67     10.90 o 
 -19   2  14      237.70      254.44      9.62 o 
 -18   2  14       22.27       81.86      7.67 o 
 -17   2  14        1.66        0.00      6.50 o 
 -16   2  14      242.51      287.49      9.77 o 
 -15   2  14        3.20        4.61      5.72 o 
 -14   2  14       55.24       52.52      6.27 o 
 -13   2  14      105.98      103.67      7.20 o 
 -12   2  14      713.26      725.58     12.20 o 
 -11   2  14      220.74      196.41      7.59 o 
 -10   2  14      610.80      686.77     11.53 o 
  -9   2  14      622.48      603.09     11.90 o 
  -8   2  14       71.52      109.45      7.58 o 
  -7   2  14      139.99      130.88      7.29 o 
  -6   2  14      627.56      528.14     11.24 o 
  -5   2  14      458.13      494.73     10.82 o 
  -4   2  14      404.89      392.24      9.81 o 
  -3   2  14      201.40      190.29      7.62 o 
  -2   2  14       29.19       19.23      5.80 o 
  -1   2  14       82.20       96.90      6.76 o 
   0   2  14      150.48      147.23      7.04 o 
   1   2  14       88.39      129.69      7.08 o 
   2   2  14       99.41      102.16      6.86 o 
   3   2  14      110.92      154.43      8.33 o 
   4   2  14       17.43       24.09      6.38 o 
   5   2  14      324.31      348.56      9.77 o 
   6   2  14        8.83        5.51      6.26 o 
   7   2  14       40.94       76.73      7.22 o 
   8   2  14        0.71        0.00      6.22 o 
   9   2  14        4.05       14.46      7.65 o 
  10   2  14      118.68      104.71      7.12 o 
  11   2  14        0.97        3.61      6.73 o 
  12   2  14       87.48       63.76      7.60 o 
  13   2  14       19.98       22.77      7.20 o 
  14   2  14        0.33        0.00      7.56 o 
  15   2  14       91.17       91.73      9.52 o 
  16   2  14      334.31      258.53     11.32 o 
  17   2  14       20.26       16.88      8.60 o 
  18   2  14      404.48      341.32     16.85 o 
  19   2  14       77.93       66.25      9.68 o 
  20   2  14       98.45      112.89     10.32 o 
  21   2  14      579.50      612.84     16.22 o 
  22   2  14       43.16       60.20     13.21 o 
  23   2  14       12.23       36.70      9.82 o 
  24   2  14        3.54       11.68      9.55 o 
  25   2  14       11.62       13.20     11.45 o 
  26   2  14        2.69        7.31     15.01 o 
  27   2  14       13.80       21.11     10.93 o 
 -34   3  14        2.42        4.43     14.55 o 
 -33   3  14        0.05        5.56     10.37 o 
 -32   3  14        0.63        6.24      9.73 o 
 -31   3  14       16.23       29.64     10.08 o 
 -30   3  14       21.17       23.05      9.55 o 
 -29   3  14       12.00       41.02      9.79 o 
 -28   3  14       17.23       26.65      9.35 o 
 -27   3  14        1.22       47.29      9.84 o 
 -26   3  14       14.35       12.58      9.32 o 
 -25   3  14       12.86        0.00     10.21 o 
 -24   3  14      738.49      729.52     16.44 o 
 -23   3  14       40.87       32.78      9.97 o 
 -22   3  14      445.71      433.96     14.28 o 
 -21   3  14      830.98      876.61     18.46 o 
 -20   3  14       91.61       77.38      9.36 o 
 -19   3  14     2788.61     2779.01     39.59 o 
 -18   3  14      556.46      580.32     15.50 o 
 -17   3  14      181.96      176.40     10.98 o 
 -16   3  14       39.07      134.31     10.21 o 
 -15   3  14       74.58       86.60      9.41 o 
 -14   3  14      173.15      212.71     10.57 o 
 -13   3  14      803.97      706.68     16.04 o 
 -12   3  14      247.09      249.48     11.21 o 
 -11   3  14       76.15       88.38      8.10 o 
 -10   3  14      266.29      295.56     10.44 o 
  -9   3  14      287.95      290.25     10.41 o 
  -8   3  14      319.54      313.62     10.66 o 
  -7   3  14     1072.94      933.35     16.19 o 
  -6   3  14     1047.02      912.78     16.45 o 
  -5   3  14      852.49      910.51     16.33 o 
  -4   3  14        4.55        8.18      7.34 o 
  -3   3  14        0.24        0.00      6.98 o 
  -2   3  14       30.53       38.74      8.07 o 
  -1   3  14       66.50       74.29      8.48 o 
   0   3  14       69.77       62.70      8.48 o 
   1   3  14      432.27      437.13     12.72 o 
   2   3  14      143.21      151.95      9.51 o 
   3   3  14      379.26      381.19     11.97 o 
   4   3  14        8.46        0.00      7.74 o 
   5   3  14      199.63      231.88     10.76 o 
   6   3  14      118.34      113.12      8.99 o 
   7   3  14       22.52       23.77      7.71 o 
   8   3  14       12.81       10.43      8.75 o 
   9   3  14       82.79       82.22      9.49 o 
  10   3  14        1.69        0.00      8.71 o 
  11   3  14       91.01       68.21     10.69 o 
  12   3  14       14.53        8.84     10.05 o 
  13   3  14       71.46       42.77     10.95 o 
  14   3  14       22.77       18.50     10.69 o 
  15   3  14      272.35      227.13     13.75 o 
  16   3  14       12.34       27.89     11.03 o 
  17   3  14        6.29        0.00     10.74 o 
  18   3  14       26.85       37.39     11.50 o 
  19   3  14       16.21        8.80     11.20 o 
  20   3  14        1.70        6.74     11.42 o 
  21   3  14       20.20       17.79     11.93 o 
  22   3  14      182.31      184.59     14.28 o 
  23   3  14       63.80       71.95     13.19 o 
  24   3  14       18.92       11.81     12.54 o 
  25   3  14      154.82      166.01     15.25 o 
  26   3  14      118.23      202.24     15.70 o 
 -31   4  14       23.86       28.45     14.90 o 
 -30   4  14       95.57       66.52     13.59 o 
 -29   4  14        2.11        1.54     11.35 o 
 -28   4  14        5.79        0.00     10.86 o 
 -27   4  14       46.53       81.77     12.40 o 
 -26   4  14       34.02       35.73     13.26 o 
 -25   4  14      105.34      115.61     12.97 o 
 -24   4  14      551.01      559.03     18.65 o 
 -23   4  14        2.37        4.92     10.90 o 
 -22   4  14      117.38      109.82     12.81 o 
 -21   4  14       88.47      112.15     12.89 o 
 -20   4  14     1671.42     1607.61     30.37 o 
 -19   4  14        8.59       13.17     11.13 o 
 -18   4  14      937.32      983.49     21.96 o 
 -17   4  14      146.49      132.93     13.67 o 
 -16   4  14     1642.01     1690.57     29.12 o 
 -15   4  14        5.14       14.64     10.28 o 
 -14   4  14     1677.68     1799.48     29.90 o 
 -13   4  14      568.59      528.81     17.12 o 
 -12   4  14       18.22       83.98     11.15 o 
 -11   4  14       15.08       10.43      9.60 o 
 -10   4  14       52.68       64.93      8.74 o 
  -9   4  14      604.33      624.46     14.76 o 
  -8   4  14      635.72      647.35     15.06 o 
  -7   4  14      144.96      111.18      9.27 o 
  -6   4  14       47.01       65.70      8.63 o 
  -5   4  14       18.81       19.57      8.30 o 
  -4   4  14        5.58        6.18      8.15 o 
  -3   4  14       82.01      103.87      9.68 o 
  -2   4  14      615.76      575.43     14.63 o 
  -1   4  14       63.78       94.74      9.55 o 
   0   4  14      457.77      445.40     13.44 o 
   1   4  14       33.08       69.02      9.09 o 
   2   4  14        0.71        0.00      8.24 o 
   3   4  14      234.83      226.55     10.71 o 
   4   4  14        2.50        0.00      8.27 o 
   5   4  14       40.33       41.29     10.07 o 
   6   4  14        1.55        0.00      9.33 o 
   7   4  14        0.69        0.00     10.08 o 
   8   4  14      164.12      143.06     12.40 o 
   9   4  14       35.55       43.42     11.38 o 
  10   4  14      696.25      600.12     18.34 o 
  11   4  14        0.69       24.85     11.13 o 
  12   4  14      464.61      386.45     16.47 o 
  13   4  14       11.88       12.08     11.15 o 
  14   4  14      282.00      253.20     15.11 o 
  15   4  14      103.51      106.75     12.89 o 
  16   4  14       17.18        9.79     11.58 o 
  17   4  14       45.52       36.81     12.38 o 
  18   4  14       26.16       23.38     12.84 o 
  19   4  14        0.01        0.00     11.95 o 
  20   4  14        0.74        0.50     12.23 o 
  21   4  14       18.57       26.37     12.52 o 
  22   4  14       61.59       76.44     13.46 o 
  23   4  14       30.95       17.93     13.29 o 
 -28   5  14        6.54       11.84     11.93 o 
 -27   5  14        8.22        9.61     12.08 o 
 -26   5  14       85.63       59.26     12.98 o 
 -25   5  14       38.87       54.04     12.43 o 
 -24   5  14        0.13        0.00     11.05 o 
 -23   5  14       32.39        7.56     11.48 o 
 -22   5  14        0.14        0.00     11.26 o 
 -21   5  14        3.55        6.10     11.40 o 
 -20   5  14      585.08      627.38     20.29 o 
 -19   5  14      298.84      314.82     17.99 o 
 -18   5  14     1315.55     1321.94     26.64 o 
 -17   5  14      990.15      837.37     22.12 o 
 -16   5  14      173.49      223.33     14.97 o 
 -15   5  14     3879.00     3940.72     68.52 o 
 -14   5  14       16.94       18.79     11.73 o 
 -13   5  14      119.96      123.24     12.85 o 
 -12   5  14      151.14      163.72     13.16 o 
 -11   5  14       71.73       84.69     12.33 o 
 -10   5  14      376.48      394.39     16.42 o 
  -9   5  14     1324.48     1327.23     28.95 o 
  -8   5  14      348.88      359.08     15.42 o 
  -7   5  14        1.87        0.00      9.26 o 
  -6   5  14        9.17       21.71      9.61 o 
  -5   5  14     1751.62     1694.50     25.37 o 
  -4   5  14        8.88       14.97      9.29 o 
  -3   5  14      368.66      396.90     16.35 o 
  -2   5  14       21.82        9.43      9.34 o 
  -1   5  14      132.80      133.33     10.74 o 
   0   5  14       26.96       17.52      9.47 o 
   1   5  14      293.76      300.82     12.61 o 
   2   5  14       69.42       73.05     11.96 o 
   3   5  14        0.43       13.65     10.07 o 
   4   5  14        0.96        0.00     10.72 o 
   5   5  14       11.90       14.14     11.13 o 
   6   5  14      112.36      121.90     13.04 o 
   7   5  14       41.90       72.18     12.42 o 
   8   5  14      205.52      176.74     14.98 o 
   9   5  14       57.81       42.88     12.24 o 
  10   5  14        7.73        4.17     11.43 o 
  11   5  14      159.09      142.86     13.81 o 
  12   5  14       61.28       36.20     12.30 o 
  13   5  14      155.77      127.07     14.24 o 
  14   5  14      109.64       75.93     13.54 o 
  15   5  14       30.80       32.80     12.26 o 
  16   5  14        0.08        0.00     11.94 o 
  17   5  14       63.56       74.66     13.87 o 
  18   5  14       15.78       15.56     12.85 o 
  19   5  14        3.24        0.00     12.81 o 
  20   5  14        0.16        0.00     13.46 o 
 -23   6  14       12.93        5.06     12.66 o 
 -22   6  14        8.16       17.22     12.40 o 
 -21   6  14       17.71       12.93     12.44 o 
 -20   6  14        2.22        0.00     11.49 o 
 -19   6  14       25.26       32.62     13.85 o 
 -18   6  14      624.03      647.11     23.06 o 
 -17   6  14       82.37       94.10     19.72 o 
 -16   6  14     1026.93     1043.49     24.97 o 
 -15   6  14      150.80      173.76     14.75 o 
 -14   6  14      539.84      618.90     20.30 o 
 -13   6  14      136.82      123.36     14.59 o 
 -12   6  14     1088.71     1007.26     25.61 o 
 -11   6  14      822.31      797.72     22.44 o 
 -10   6  14      933.52     1010.43     28.95 o 
  -9   6  14      112.09      113.38     13.70 o 
  -8   6  14      373.04      501.57     22.64 o 
  -7   6  14       98.66       77.74     13.33 o 
  -6   6  14      457.41      458.90     18.01 o 
  -5   6  14      129.04      125.35     13.64 o 
  -4   6  14       85.87       92.37     11.77 o 
  -3   6  14       12.61       14.75     10.44 o 
  -2   6  14      299.95      240.66     13.35 o 
  -1   6  14        6.30       15.27     11.34 o 
   0   6  14      463.86      449.23     16.48 o 
   1   6  14        1.52        0.00     14.37 o 
   2   6  14       39.71        8.17     12.03 o 
   3   6  14       18.13       16.10     11.95 o 
   4   6  14       22.04        0.00     12.10 o 
   5   6  14      128.86      143.08     15.18 o 
   6   6  14      142.47      118.09     13.80 o 
   7   6  14        0.24       22.10     12.72 o 
   8   6  14       29.27       27.27     12.57 o 
   9   6  14      147.74      156.16     14.56 o 
  10   6  14       34.46       22.73     12.71 o 
  11   6  14        9.43        0.00     12.55 o 
  12   6  14        0.25        0.00     12.40 o 
  13   6  14        2.96        0.00     12.70 o 
  14   6  14        0.02       10.18     13.13 o 
  15   6  14        0.34        0.00     13.07 o 
 -15   7  14        3.01        4.54     16.98 o 
 -14   7  14       25.28       56.60     13.49 o 
 -13   7  14      277.61      276.48     17.11 o 
 -12   7  14       61.43       95.42     14.45 o 
 -11   7  14      146.43      139.80     15.21 o 
 -10   7  14       66.82       75.89     14.12 o 
  -9   7  14      109.04      103.37     14.54 o 
  -8   7  14       23.57       52.31     13.99 o 
  -7   7  14      102.09      100.91     14.29 o 
  -6   7  14       42.62       41.66     13.39 o 
  -5   7  14        0.50        0.00     12.33 o 
  -4   7  14       38.02       32.97     14.42 o 
  -3   7  14        0.28        0.00     13.44 o 
  -2   7  14       70.49       68.82     16.44 o 
  -1   7  14        0.22        0.00     13.27 o 
   0   7  14      166.27      128.70     17.00 o 
   1   7  14       10.69        0.00     13.44 o 
   2   7  14        5.21       15.41     13.09 o 
   3   7  14      190.24      209.09     16.40 o 
   4   7  14       63.69       44.31     14.77 o 
   5   7  14       94.29       83.12     14.51 o 
   6   7  14       16.89        0.00     15.92 o 
 -36   1  15        0.01        8.65     11.94 o 
 -35   1  15       38.62       38.15     12.43 o 
 -34   1  15        6.90        1.41     11.53 o 
 -33   1  15       83.57       65.37     11.59 o 
 -32   1  15        0.25        0.00     12.23 o 
 -31   1  15      193.09      221.96     13.24 o 
 -30   1  15       52.01       39.87     10.80 o 
 -29   1  15      135.54      169.88     12.05 o 
 -28   1  15        2.83       24.66     10.02 o 
 -27   1  15      211.97      177.78     12.03 o 
 -26   1  15        6.15        5.06      8.92 o 
 -25   1  15      781.08      706.90     17.07 o 
 -24   1  15        4.49        0.00      8.69 o 
 -23   1  15       22.94       42.16      9.00 o 
 -22   1  15        0.01        0.00      7.62 o 
 -21   1  15       76.81      106.05     10.13 o 
 -20   1  15       10.66        0.10      8.69 o 
 -19   1  15       69.38       55.45      7.82 o 
 -18   1  15        0.62       10.11      6.60 o 
 -17   1  15       60.98       85.70      7.60 o 
 -16   1  15      233.07      260.85      9.06 o 
 -15   1  15      211.66      272.24      9.16 o 
 -14   1  15      238.02      226.37      8.57 o 
 -13   1  15       24.66       45.91      6.56 o 
 -12   1  15      160.09      175.11      8.45 o 
 -11   1  15      266.44      273.26      8.75 o 
 -10   1  15      237.14      206.33      8.04 o 
  -9   1  15      988.46      988.20     14.59 o 
  -8   1  15       30.11       21.35      6.21 o 
  -7   1  15       22.47       20.75      6.02 o 
  -6   1  15        3.02        0.00      5.65 o 
  -5   1  15        1.99        0.23      5.70 o 
  -4   1  15      187.26      177.57      7.46 o 
  -3   1  15      249.13      285.28      8.47 o 
  -2   1  15       27.35        4.19      5.48 o 
  -1   1  15      495.05      476.60     10.79 o 
   0   1  15        6.89       53.73      6.43 o 
   1   1  15      177.97      179.68      7.75 o 
   2   1  15       31.83       29.29      6.20 o 
   3   1  15     1492.31     1320.66     17.86 o 
   4   1  15      168.72      205.64      8.43 o 
   5   1  15       54.16       35.61      6.74 o 
   6   1  15        4.97      120.82      7.71 o 
   7   1  15        8.99        0.00      6.71 o 
   8   1  15        8.66       38.94      7.01 o 
   9   1  15      342.00      320.74      9.94 o 
  10   1  15      114.31      136.01      8.17 o 
  11   1  15        2.32        4.62      6.91 o 
  12   1  15       36.48       22.57      7.41 o 
  13   1  15        1.13        0.45      7.30 o 
  14   1  15        6.12        4.58      7.58 o 
  15   1  15        2.06        5.26      7.87 o 
  16   1  15        3.10        0.00      8.00 o 
  17   1  15      158.78      131.72     10.45 o 
  18   1  15       81.45      119.56     10.55 o 
  19   1  15      665.07      649.37     16.26 o 
  20   1  15        8.53        3.80      9.21 o 
  21   1  15      141.14      110.41     10.70 o 
  22   1  15       14.74        7.76     13.26 o 
  23   1  15        0.86        8.10     10.73 o 
  24   1  15       15.12       19.24     10.86 o 
  25   1  15        5.42        1.48     11.15 o 
  26   1  15        0.43        0.00     11.20 o 
  27   1  15        9.54       21.04     12.48 o 
 -35   2  15        0.41        0.00     10.64 o 
 -34   2  15        2.46        0.00     10.48 o 
 -33   2  15       18.40       25.67     11.03 o 
 -32   2  15       15.26       16.66     10.36 o 
 -31   2  15       10.94        0.00     10.60 o 
 -30   2  15       69.16       77.26     13.39 o 
 -29   2  15       12.41       32.46     10.14 o 
 -28   2  15      124.04      134.86     11.16 o 
 -27   2  15       58.28       38.09     10.00 o 
 -26   2  15        0.96       25.03      9.43 o 
 -25   2  15       75.78       93.95     10.16 o 
 -24   2  15       63.42       70.58      9.72 o 
 -23   2  15      661.55      617.88     15.29 o 
 -22   2  15      500.08      485.95     13.95 o 
 -21   2  15      197.71      205.15     10.74 o 
 -20   2  15        3.26        1.79      7.97 o 
 -19   2  15       19.60       73.96      9.07 o 
 -18   2  15       36.36       36.91      7.63 o 
 -17   2  15       10.26        7.84      7.10 o 
 -16   2  15       97.33      101.64      7.90 o 
 -15   2  15       73.29      103.01      9.71 o 
 -14   2  15        1.32        0.00      6.47 o 
 -13   2  15       54.91      105.16      7.57 o 
 -12   2  15      309.23      270.51      9.47 o 
 -11   2  15      846.73      767.15     13.45 o 
 -10   2  15        8.98        7.01      6.64 o 
  -9   2  15      420.63      688.16     12.84 o 
  -8   2  15       37.14       21.74      6.74 o 
  -7   2  15      188.96      176.37      8.00 o 
  -6   2  15      826.20      808.36     13.90 o 
  -5   2  15      601.74      561.17     11.90 o 
  -4   2  15       95.97       76.18      7.93 o 
  -3   2  15        1.10        0.00      6.84 o 
  -2   2  15      307.78      313.37     10.53 o 
  -1   2  15      130.11      119.82      9.76 o 
   0   2  15      934.46      909.65     16.38 o 
   1   2  15      504.53      506.29     12.99 o 
   2   2  15      975.58      923.33     16.48 o 
   3   2  15      184.64      161.33      9.73 o 
   4   2  15      288.03      439.82     13.98 o 
   5   2  15       59.06       40.15      7.92 o 
   6   2  15        0.66       19.22      7.78 o 
   7   2  15        9.84        2.66      7.70 o 
   8   2  15       26.11       28.90      8.09 o 
   9   2  15       17.12       24.60      8.42 o 
  10   2  15       37.07       60.94      9.64 o 
  11   2  15      156.42      142.71     10.61 o 
  12   2  15      296.81      313.19     12.89 o 
  13   2  15       49.26       40.77     10.60 o 
  14   2  15       55.47       32.40     10.60 o 
  15   2  15       88.37      104.93     11.78 o 
  16   2  15      104.51       99.15     11.95 o 
  17   2  15        7.63        6.76     10.43 o 
  18   2  15      170.27      161.14     13.19 o 
  19   2  15        0.35        0.00     10.80 o 
  20   2  15       55.94       76.53     12.14 o 
  21   2  15      170.67      191.62     14.09 o 
  22   2  15       66.16       61.81     12.91 o 
  23   2  15      167.18      183.78     14.50 o 
  24   2  15      138.95      151.50     13.89 o 
  25   2  15        2.47       24.31     13.45 o 
  26   2  15       16.16        3.81     13.64 o 
 -33   3  15      134.82      144.70     12.06 o 
 -32   3  15       49.15       64.77     12.32 o 
 -31   3  15       28.32       17.86     10.81 o 
 -30   3  15       63.07       52.69     11.57 o 
 -29   3  15       50.53       52.15     11.62 o 
 -28   3  15       53.09       60.47     11.26 o 
 -27   3  15       13.93       18.00     10.36 o 
 -26   3  15       27.16       41.95     11.00 o 
 -25   3  15        0.87        1.35     10.17 o 
 -24   3  15        2.03        0.00      9.25 o 
 -23   3  15      551.60      519.95     16.07 o 
 -22   3  15       29.96       16.79      9.71 o 
 -21   3  15     1226.03     1187.12     26.97 o 
 -20   3  15      309.47      283.96     12.86 o 
 -19   3  15       58.84      149.87     12.17 o 
 -18   3  15        9.37        0.00      9.93 o 
 -17   3  15        0.00        9.99     10.14 o 
 -16   3  15      112.41      105.15     11.15 o 
 -15   3  15      132.48      147.45     11.73 o 
 -14   3  15      452.62      391.65     12.80 o 
 -13   3  15      780.47      649.14     15.60 o 
 -12   3  15      816.64      771.99     15.36 o 
 -11   3  15        2.72      159.57     11.11 o 
 -10   3  15        9.78       15.58      7.54 o 
  -9   3  15       41.14       45.91      7.99 o 
  -8   3  15      320.73      314.68     12.43 o 
  -7   3  15      830.34      779.32     15.59 o 
  -6   3  15      491.27      427.84     12.30 o 
  -5   3  15      313.98      295.75     11.05 o 
  -4   3  15      318.26      326.96     11.66 o 
  -3   3  15     1059.31      982.92     17.41 o 
  -2   3  15      123.06      159.10     10.00 o 
  -1   3  15     3084.20     2802.51     33.26 o 
   0   3  15       66.90       92.33     10.38 o 
   1   3  15      465.36      502.96     13.86 o 
   2   3  15       31.23      120.78      9.39 o 
   3   3  15        0.38        0.00      7.98 o 
   4   3  15       12.40       85.39      9.05 o 
   5   3  15      654.18      610.54     15.29 o 
   6   3  15      143.88      149.40      9.85 o 
   7   3  15       39.83       34.87      9.30 o 
   8   3  15       59.76      102.56     10.17 o 
   9   3  15       22.83       53.45      9.99 o 
  10   3  15      137.39      107.28     11.79 o 
  11   3  15       22.70        0.81     10.47 o 
  12   3  15        1.48        7.85     10.45 o 
  13   3  15       39.15       28.69     10.95 o 
  14   3  15      101.53       89.69     11.91 o 
  15   3  15      116.15      119.50     12.31 o 
  16   3  15        1.69        0.82     11.64 o 
  17   3  15        0.12        0.00     10.54 o 
  18   3  15        3.21        0.00     11.07 o 
  19   3  15        6.23       18.76     12.07 o 
  20   3  15        3.58        0.00     11.12 o 
  21   3  15      106.04      114.98     13.75 o 
  22   3  15      133.94      119.00     14.21 o 
  23   3  15       44.55       50.77     13.29 o 
  24   3  15      113.87      132.80     15.89 o 
 -30   4  15       38.70       52.59     13.36 o 
 -29   4  15       36.30        9.69     11.82 o 
 -28   4  15        9.60       13.89     11.51 o 
 -27   4  15       55.92       46.27     12.18 o 
 -26   4  15       14.96       18.75     11.57 o 
 -25   4  15       29.97       34.64     11.65 o 
 -24   4  15       23.41       25.02     12.05 o 
 -23   4  15        0.00        0.00     11.53 o 
 -22   4  15      373.58      313.36     15.63 o 
 -21   4  15       73.56       97.16     12.39 o 
 -20   4  15     1315.66     1220.59     25.23 o 
 -19   4  15      158.51      139.18     12.95 o 
 -18   4  15      924.27      876.65     22.47 o 
 -17   4  15      403.56      404.48     16.57 o 
 -16   4  15        9.76        9.47     10.76 o 
 -15   4  15      739.87      809.13     22.47 o 
 -14   4  15      523.54      550.15     20.04 o 
 -13   4  15       99.35      313.99     14.88 o 
 -12   4  15       11.24       11.56     11.23 o 
 -11   4  15        3.83       12.58     10.35 o 
 -10   4  15        0.20       23.13      9.33 o 
  -9   4  15      710.97      724.74     16.12 o 
  -8   4  15      330.43      351.84     12.61 o 
  -7   4  15      397.48      375.46     12.62 o 
  -6   4  15      149.21      193.41     10.76 o 
  -5   4  15        5.08       17.97      8.87 o 
  -4   4  15     2120.15     2107.59     28.19 o 
  -3   4  15       39.07       57.57      9.65 o 
  -2   4  15     1592.57     1610.97     24.09 o 
  -1   4  15       34.92       35.37      9.13 o 
   0   4  15        0.98       25.73      9.17 o 
   1   4  15       26.49       28.66      9.04 o 
   2   4  15       71.88       81.49      9.44 o 
   3   4  15       11.98        5.73      8.39 o 
   4   4  15       91.93      125.56     10.97 o 
   5   4  15      103.77      103.06     11.48 o 
   6   4  15       53.69       77.26     10.51 o 
   7   4  15      189.59      175.12     13.38 o 
   8   4  15      436.60      373.67     15.69 o 
   9   4  15      236.05      219.33     14.28 o 
  10   4  15      100.83       85.66     12.67 o 
  11   4  15      116.10      126.86     13.17 o 
  12   4  15       29.18       37.24     13.87 o 
  13   4  15      168.13      167.55     13.78 o 
  14   4  15       11.73       21.57     11.72 o 
  15   4  15       32.64       35.37     12.09 o 
  16   4  15       29.77       21.86     11.91 o 
  17   4  15       12.66        0.00     13.87 o 
  18   4  15       63.01       54.07     12.91 o 
  19   4  15       13.32        0.00     11.89 o 
  20   4  15        0.03        0.00     12.43 o 
  21   4  15        0.02        0.00     12.43 o 
  22   4  15       40.10       24.23     13.82 o 
 -27   5  15       12.50        0.00     12.16 o 
 -26   5  15       40.18       29.95     13.87 o 
 -25   5  15      100.33      105.59     13.69 o 
 -24   5  15       15.71       24.20     12.37 o 
 -23   5  15        1.50        0.00     12.08 o 
 -22   5  15       17.95        6.70     12.39 o 
 -21   5  15       24.35       33.57     12.35 o 
 -20   5  15      501.29      483.23     18.78 o 
 -19   5  15        3.89       42.20     16.56 o 
 -18   5  15        1.77        7.46     11.94 o 
 -17   5  15      314.13      325.08     19.58 o 
 -16   5  15     1191.25     1197.49     25.57 o 
 -15   5  15      240.19      325.63     18.12 o 
 -14   5  15      203.24      159.00     14.26 o 
 -13   5  15        6.31        4.21     11.77 o 
 -12   5  15        5.39        0.00     11.57 o 
 -11   5  15      328.48      331.52     16.02 o 
 -10   5  15      584.29      583.84     18.75 o 
  -9   5  15      313.24      297.03     15.26 o 
  -8   5  15      551.36      528.31     18.23 o 
  -7   5  15     1139.31     1206.84     26.65 o 
  -6   5  15       20.58       45.26     10.19 o 
  -5   5  15     1456.57     1408.67     23.29 o 
  -4   5  15      389.76      375.67     17.62 o 
  -3   5  15      311.61      336.75     17.95 o 
  -2   5  15      133.22      156.73     11.41 o 
  -1   5  15       72.84       49.22     10.12 o 
   0   5  15      101.80       71.84     10.49 o 
   1   5  15      132.35      122.90     11.82 o 
   2   5  15       75.11       77.47     11.74 o 
   3   5  15        0.41        0.00      9.88 o 
   4   5  15       45.53       38.32     12.24 o 
   5   5  15       10.74        0.00     12.53 o 
   6   5  15       39.44       42.96     13.07 o 
   7   5  15      183.14      151.68     14.21 o 
   8   5  15        7.63        4.34     11.65 o 
   9   5  15       84.04       63.31     12.63 o 
  10   5  15       51.01       50.60     12.56 o 
  11   5  15       23.49       29.63     12.32 o 
  12   5  15       50.05       29.10     12.51 o 
  13   5  15        4.76       22.19     12.95 o 
  14   5  15       30.99       35.78     12.48 o 
  15   5  15        7.89       19.27     12.85 o 
  16   5  15       51.19       48.85     13.86 o 
  17   5  15        2.22        7.62     13.05 o 
  18   5  15        0.04        9.17     15.69 o 
 -21   6  15       16.95       18.63     12.71 o 
 -20   6  15        6.60        0.00     12.55 o 
 -19   6  15      131.51      101.14     14.35 o 
 -18   6  15      203.01      258.08     16.46 o 
 -17   6  15       93.80      117.08     14.48 o 
 -16   6  15      594.62      645.12     21.60 o 
 -15   6  15       48.55       45.83     13.90 o 
 -14   6  15      863.20      801.52     22.82 o 
 -13   6  15      105.15      256.55     16.21 o 
 -12   6  15       42.94       27.59     13.15 o 
 -11   6  15       45.81      173.95     15.31 o 
 -10   6  15      575.34      658.08     20.38 o 
  -9   6  15      149.67      187.96     14.86 o 
  -8   6  15      763.68      844.52     22.98 o 
  -7   6  15        5.39        4.16     12.34 o 
  -6   6  15      159.89      128.60     13.61 o 
  -5   6  15       66.92       51.82     12.84 o 
  -4   6  15        0.25        0.00     11.86 o 
  -3   6  15       82.10       76.20     12.44 o 
  -2   6  15        0.42        0.00     11.24 o 
  -1   6  15      273.72      306.19     15.33 o 
   0   6  15       17.12       14.82     12.65 o 
   1   6  15       11.94        0.00     11.53 o 
   2   6  15       16.50       34.64     12.72 o 
   3   6  15        0.06        0.00     12.01 o 
   4   6  15       36.80       25.36     13.11 o 
   5   6  15       26.61        0.00     12.10 o 
   6   6  15       73.03       50.16     13.62 o 
   7   6  15       59.99       34.87     13.13 o 
   8   6  15        1.91        0.00     12.42 o 
   9   6  15        0.26        0.00     12.80 o 
  10   6  15       42.75       53.49     13.86 o 
  11   6  15       18.52        6.03     14.88 o 
  12   6  15       16.50       25.49     13.54 o 
  13   6  15        1.27        0.00     13.24 o 
 -11   7  15     1077.05     1034.86     26.54 o 
 -10   7  15      206.51      219.06     17.41 o 
  -9   7  15      422.21      442.71     19.18 o 
  -8   7  15       44.17       16.60     13.52 o 
  -7   7  15        1.57        8.90     14.24 o 
  -6   7  15        6.60        0.00     14.20 o 
  -5   7  15        8.98        0.00     13.63 o 
  -4   7  15       77.76       68.41     15.76 o 
  -3   7  15       63.91       61.41     16.89 o 
  -2   7  15        7.14        0.00     14.93 o 
  -1   7  15       13.20        0.00     15.75 o 
   0   7  15       81.84       65.85     15.78 o 
   1   7  15       12.40        9.33     14.57 o 
   2   7  15       66.64       66.33     15.69 o 
 -35   0  16       17.67       39.80     18.16 o 
 -34   0  16      144.16      161.35     20.56 o 
 -33   0  16      182.90      254.64     24.96 o 
 -32   0  16      213.17      279.08     21.94 o 
 -31   0  16       20.34       25.94     16.80 o 
 -30   0  16       82.85       71.81     21.34 o 
 -29   0  16      107.22       87.76     22.26 o 
 -28   0  16      215.03      215.08     17.01 o 
 -27   0  16      115.54      142.99     15.69 o 
 -26   0  16     1270.91     1167.60     29.74 o 
 -25   0  16      203.23      211.54     16.16 o 
 -24   0  16        4.67        0.00     12.44 o 
 -23   0  16      278.61      255.34     16.50 o 
 -22   0  16      139.58      143.48     12.63 o 
 -21   0  16       52.26       34.96     11.03 o 
 -20   0  16     1419.77     1420.55     27.41 o 
 -19   0  16       80.51       61.50     11.30 o 
 -18   0  16      586.00      487.24     16.70 o 
 -17   0  16        0.23        0.00      9.71 o 
 -16   0  16      130.28      169.10     12.45 o 
 -15   0  16        0.26        0.00      9.54 o 
 -14   0  16      186.71      184.32     13.74 o 
 -13   0  16       12.65        9.28      9.38 o 
 -12   0  16        0.00       33.25      9.26 o 
 -11   0  16      153.12      117.06     12.77 o 
 -10   0  16     1264.22     1109.00     22.57 o 
  -9   0  16     2089.42     1989.98     32.17 o 
  -8   0  16     2581.90     2250.51     35.11 o 
  -7   0  16      122.32      139.17     11.08 o 
  -6   0  16      600.06      545.34     16.50 o 
  -5   0  16      133.90      127.53     11.20 o 
  -4   0  16      797.85      817.00     24.87 o 
  -3   0  16     2323.51     2509.61     37.97 o 
  -2   0  16      967.55      941.21     23.47 o 
  -1   0  16     1065.27     1023.42     21.63 o 
   0   0  16      312.36      286.11     13.13 o 
   1   0  16     2436.61     2986.54     47.62 o 
   2   0  16     1829.38     1682.28     28.75 o 
   3   0  16      181.84      161.25     12.32 o 
   4   0  16     8330.20     8091.45    100.68 o 
   5   0  16     1307.00     1369.49     26.46 o 
   6   0  16     2850.84     2494.57     38.53 o 
   7   0  16      531.77      543.25     17.76 o 
   8   0  16      175.27      165.14     12.49 o 
   9   0  16       50.33       74.62     11.16 o 
  10   0  16        7.97        0.00     10.22 o 
  11   0  16        7.80        0.00     10.66 o 
  12   0  16      106.40      121.94     12.66 o 
  13   0  16      135.88      138.65     12.97 o 
  14   0  16      198.62      230.20     14.51 o 
  15   0  16       20.08        0.00     11.05 o 
  16   0  16      532.71      517.99     20.34 o 
  17   0  16      335.39      394.67     19.38 o 
  18   0  16      362.86      330.68     18.54 o 
  19   0  16       61.51      101.87     15.01 o 
  20   0  16      323.32      292.49     21.05 o 
  21   0  16        4.74        0.00     14.58 o 
  22   0  16       60.18      128.52     18.41 o 
  23   0  16      160.11      121.08     19.28 o 
  24   0  16       26.29       26.22     16.31 o 
  25   0  16       55.68       94.61     18.52 o 
  26   0  16       81.66       74.89     18.37 o 
 -35   1  16       17.90        2.41     12.02 o 
 -34   1  16       45.53       29.31     12.08 o 
 -33   1  16       25.94       29.20     12.08 o 
 -32   1  16      119.24      145.65     12.64 o 
 -31   1  16       74.90       66.25     11.15 o 
 -30   1  16       45.00       74.65     11.23 o 
 -29   1  16       36.75       57.07     10.87 o 
 -28   1  16      166.51      151.66     11.70 o 
 -27   1  16      128.21      114.48     11.23 o 
 -26   1  16      147.54      116.12     11.23 o 
 -25   1  16        3.81        0.50      8.70 o 
 -24   1  16      126.97      102.31     10.35 o 
 -23   1  16      213.63      183.66      9.81 o 
 -22   1  16      551.14      524.94     13.29 o 
 -21   1  16       29.88       36.65      8.06 o 
 -20   1  16        9.22        0.00      7.46 o 
 -19   1  16        0.06        0.00      7.21 o 
 -18   1  16      153.21      146.53      8.56 o 
 -17   1  16       14.37        6.64      6.87 o 
 -16   1  16        6.71        7.65      6.98 o 
 -15   1  16       68.65       69.29      7.49 o 
 -14   1  16        0.43       17.40      6.77 o 
 -13   1  16        4.98        0.00      6.62 o 
 -12   1  16       61.07       42.76      7.03 o 
 -11   1  16       33.74       31.21      6.87 o 
 -10   1  16     1757.92     1594.57     19.59 o 
  -9   1  16        1.61        0.00      6.37 o 
  -8   1  16       15.86       17.47      7.16 o 
  -7   1  16        0.00       39.73      7.43 o 
  -6   1  16      610.28      675.84     13.19 o 
  -5   1  16      174.28      148.95      8.43 o 
  -4   1  16      200.17      199.71      9.14 o 
  -3   1  16      825.01      964.57     15.71 o 
  -2   1  16      313.26      303.28     10.05 o 
  -1   1  16       14.44       97.48      8.08 o 
   0   1  16      115.56      107.41      8.23 o 
   1   1  16     3857.84     3684.48     37.97 o 
   2   1  16      166.60      108.45      8.84 o 
   3   1  16     4664.25     4429.53     44.43 o 
   4   1  16      568.88      556.98     13.03 o 
   5   1  16       28.32      179.79      9.20 o 
   6   1  16       36.67       28.38      7.87 o 
   7   1  16      505.26      530.84     12.98 o 
   8   1  16        0.91        0.00      7.26 o 
   9   1  16        0.99       56.87      7.65 o 
  10   1  16      133.44      167.57      9.02 o 
  11   1  16        8.48        1.52      7.04 o 
  12   1  16       19.01       10.10      7.44 o 
  13   1  16       19.72        3.60      7.96 o 
  14   1  16       75.75       69.24      8.82 o 
  15   1  16      190.12      154.61     10.06 o 
  16   1  16       39.76       32.92      8.90 o 
  17   1  16        0.46        0.00      9.14 o 
  18   1  16      159.05      178.08     11.52 o 
  19   1  16      202.39      216.17     12.22 o 
  20   1  16        0.23        0.90      9.36 o 
  21   1  16        6.30        0.00     10.33 o 
  22   1  16       53.38       35.70     12.68 o 
  23   1  16       21.39       33.39     10.68 o 
  24   1  16        0.17       15.83     11.22 o 
  25   1  16        0.43        0.00     12.00 o 
 -34   2  16       12.43        4.74     10.87 o 
 -33   2  16        7.29       21.61     10.89 o 
 -32   2  16        0.61       18.17     10.81 o 
 -31   2  16        2.24        0.00     10.10 o 
 -30   2  16        3.50        0.00     10.13 o 
 -29   2  16       59.05       68.47     10.37 o 
 -28   2  16       68.41       41.69     11.79 o 
 -27   2  16        3.26        0.00      8.94 o 
 -26   2  16       73.72       80.58     11.58 o 
 -25   2  16        1.25        0.00      8.71 o 
 -24   2  16      102.53       88.32      9.88 o 
 -23   2  16       34.28       49.82      9.18 o 
 -22   2  16     1341.06     1262.70     20.98 o 
 -21   2  16       68.01       44.12      9.74 o 
 -20   2  16      334.79      309.11     12.87 o 
 -19   2  16       73.48       78.37     10.10 o 
 -18   2  16       18.33       32.60      8.50 o 
 -17   2  16      127.63      119.41      9.10 o 
 -16   2  16       19.55       15.72      7.72 o 
 -15   2  16        5.90        1.67      7.49 o 
 -14   2  16        2.39        0.00      6.84 o 
 -13   2  16      675.16      660.28     13.37 o 
 -12   2  16      859.34      755.48     14.25 o 
 -11   2  16      323.99      298.87      9.99 o 
 -10   2  16      158.97      157.34      8.65 o 
  -9   2  16       40.69       37.02      7.87 o 
  -8   2  16        6.27       53.08     13.23 o 
  -7   2  16      283.92      269.63     11.33 o 
  -6   2  16      472.60      517.04     13.25 o 
  -5   2  16      421.56      412.05     12.19 o 
  -4   2  16      814.42      786.04     17.14 o 
  -3   2  16        3.57       47.69     13.23 o 
  -2   2  16     1874.16     1840.99     24.74 o 
  -1   2  16        1.32       21.13      8.34 o 
   0   2  16     3797.32     3591.06     40.22 o 
   1   2  16      158.74      188.66     10.79 o 
   2   2  16     1194.52     1061.48     18.42 o 
   3   2  16       85.31      193.61     11.78 o 
   4   2  16       81.72       80.21      8.69 o 
   5   2  16        0.05        6.11      7.96 o 
   6   2  16        5.22        0.00      7.65 o 
   7   2  16        0.32       89.67     10.91 o 
   8   2  16      322.70      330.36     13.06 o 
   9   2  16       65.48      100.14     10.46 o 
  10   2  16      117.25      139.09     10.59 o 
  11   2  16        5.96       40.35     12.44 o 
  12   2  16      214.52      185.52     11.54 o 
  13   2  16        7.97        9.50     10.32 o 
  14   2  16      215.24      202.77     13.97 o 
  15   2  16        0.30        0.00     10.83 o 
  16   2  16        0.15        2.30     10.61 o 
  17   2  16       35.68       30.75     11.56 o 
  18   2  16      129.81      107.05     12.90 o 
  19   2  16       10.78        9.25     11.64 o 
  20   2  16       54.25       99.92     12.74 o 
  21   2  16       75.71       80.41     13.29 o 
  22   2  16       55.72       64.93     12.88 o 
  23   2  16       16.99       25.86     12.13 o 
  24   2  16      153.68      168.57     15.76 o 
 -32   3  16       10.29        5.55     11.68 o 
 -31   3  16        0.42        0.00     13.38 o 
 -30   3  16        7.12        5.32     10.61 o 
 -29   3  16      123.02      106.89     12.03 o 
 -28   3  16        5.94       19.22     10.48 o 
 -27   3  16       17.38        6.37     10.28 o 
 -26   3  16       90.36       95.88     13.82 o 
 -25   3  16        2.39        0.00     10.55 o 
 -24   3  16       50.11       52.52     13.15 o 
 -23   3  16       94.97       76.09     11.88 o 
 -22   3  16       28.44       11.05     10.85 o 
 -21   3  16       56.52       44.06     11.34 o 
 -20   3  16        0.94        0.00      9.94 o 
 -19   3  16       86.48       58.63     11.87 o 
 -18   3  16        3.50       44.52     10.99 o 
 -17   3  16        7.94        3.40     10.32 o 
 -16   3  16      179.39      257.26     13.73 o 
 -15   3  16       75.49      108.63     13.40 o 
 -14   3  16      464.74      400.21     13.56 o 
 -13   3  16      894.60      829.10     17.59 o 
 -12   3  16      190.47      263.30     11.85 o 
 -11   3  16        3.31        5.96      7.81 o 
  -9   3  16       19.17       10.23      7.62 o 
  -8   3  16      642.04      670.89     15.23 o 
  -7   3  16     1085.25     1063.46     23.20 o 
  -6   3  16     1331.79     1246.43     20.21 o 
  -5   3  16      127.34      182.79     13.88 o 
  -4   3  16        0.59       15.39      8.75 o 
  -3   3  16     4754.43     4468.07     48.27 o 
  -2   3  16      238.51      303.66     12.93 o 
  -1   3  16     1064.03      982.54     18.48 o 
   0   3  16       23.77        0.00      8.21 o 
   1   3  16       13.03       84.85      9.22 o 
   2   3  16        0.98        0.00      7.85 o 
   3   3  16       19.34       15.37      8.19 o 
   4   3  16      224.37      239.50     11.76 o 
   5   3  16        3.89       28.61      8.68 o 
   6   3  16       13.21       10.39      8.84 o 
   7   3  16      141.85      114.44     11.00 o 
   8   3  16      205.84      217.03     11.83 o 
   9   3  16      137.42      149.13     12.52 o 
  10   3  16      132.98       87.68     12.01 o 
  11   3  16        1.35       12.43     10.95 o 
  12   3  16       52.94       81.78     12.33 o 
  13   3  16        8.47       15.97     10.87 o 
  14   3  16       11.78        0.83     11.09 o 
  15   3  16       54.34       46.87     11.90 o 
  16   3  16       11.96        0.00     10.92 o 
  17   3  16        7.89        0.00     10.64 o 
  18   3  16        9.60       12.11     11.73 o 
  19   3  16       14.57       32.62     12.43 o 
  20   3  16       85.82       72.62     13.38 o 
  21   3  16       47.05       36.98     12.93 o 
  22   3  16       64.25       68.98     13.92 o 
  23   3  16       72.13       72.37     14.13 o 
 -29   4  16        0.03        0.00     12.05 o 
 -28   4  16        0.90        2.05     12.22 o 
 -27   4  16       22.93        4.51     11.60 o 
 -26   4  16       23.07       31.49     12.75 o 
 -25   4  16      168.50      155.39     13.57 o 
 -24   4  16      187.85      186.56     14.28 o 
 -23   4  16       61.84       38.40     11.79 o 
 -22   4  16       11.18        7.53     11.11 o 
 -21   4  16      249.87      202.65     14.40 o 
 -20   4  16       92.50       95.55     14.11 o 
 -19   4  16      204.66      210.25     14.10 o 
 -18   4  16      172.44      204.18     13.87 o 
 -17   4  16      100.00      118.55     12.81 o 
 -16   4  16        0.33        1.51     10.87 o 
 -15   4  16      388.43      353.27     15.49 o 
 -14   4  16      142.97      180.24     13.66 o 
 -13   4  16      180.55      139.90     13.03 o 
 -12   4  16        4.33      117.12     11.81 o 
 -11   4  16       18.73       14.13     11.14 o 
 -10   4  16       94.66       90.62     11.41 o 
  -9   4  16      274.46      314.63     13.39 o 
  -8   4  16     1782.77     1785.46     29.07 o 
  -7   4  16      412.10      462.08     14.52 o 
  -6   4  16     1327.30     1369.11     22.23 o 
  -5   4  16        0.09        3.98      9.04 o 
  -4   4  16      445.13      425.50     13.67 o 
  -3   4  16       95.71      117.46     10.51 o 
  -2   4  16      452.20      442.98     16.71 o 
  -1   4  16      144.31      208.53     11.34 o 
   0   4  16      343.72      290.51     12.28 o 
   1   4  16       13.73       23.72      9.00 o 
   2   4  16      246.22      236.59     12.43 o 
   3   4  16       30.74       14.21     10.15 o 
   4   4  16       36.67       20.55     10.03 o 
   5   4  16       24.85       62.68     11.39 o 
   6   4  16       44.43       30.43     11.16 o 
   7   4  16        5.01       34.78     11.32 o 
   8   4  16       96.19       84.50     12.23 o 
   9   4  16        0.56        0.00     11.02 o 
  10   4  16        3.66        0.00     11.26 o 
  11   4  16        8.53        0.00     11.07 o 
  12   4  16        2.50        3.80     11.51 o 
  13   4  16        1.75        0.00     11.62 o 
  14   4  16       44.15       56.14     12.73 o 
  15   4  16       38.64       10.39     12.25 o 
  16   4  16       54.63       43.33     12.91 o 
  17   4  16       31.39       27.49     12.32 o 
  18   4  16       24.82       37.19     12.88 o 
  19   4  16       12.26        0.00     11.85 o 
  20   4  16        6.16        8.94     13.53 o 
 -25   5  16       12.10        0.00     12.24 o 
 -24   5  16        0.36        0.00     11.91 o 
 -23   5  16       98.10      106.47     13.42 o 
 -22   5  16        0.82        0.00     11.67 o 
 -21   5  16       91.10       75.42     13.04 o 
 -20   5  16      123.73      148.53     14.32 o 
 -19   5  16      229.05      248.39     15.64 o 
 -18   5  16        0.93        0.00     11.93 o 
 -17   5  16     1046.88     1024.66     24.48 o 
 -16   5  16       14.76        6.71     12.16 o 
 -15   5  16       61.68       42.73     12.75 o 
 -14   5  16       78.93       90.36     13.19 o 
 -13   5  16       10.51        3.50     11.76 o 
 -12   5  16       63.39      203.67     14.49 o 
 -11   5  16      189.11      190.77     14.23 o 
 -10   5  16      230.60      189.07     14.12 o 
  -9   5  16       78.28       81.27     12.82 o 
  -8   5  16        4.01       29.33     13.40 o 
  -7   5  16      908.92      843.57     22.08 o 
  -6   5  16       13.15        0.00     11.28 o 
  -5   5  16       27.12        1.12      9.77 o 
  -4   5  16       26.66       12.95     10.09 o 
  -3   5  16      174.05      222.43     15.76 o 
  -2   5  16       22.77        0.00      9.71 o 
  -1   5  16       47.98       16.44      9.83 o 
   0   5  16       25.44       19.30     10.51 o 
   1   5  16       78.41      105.54     11.66 o 
   2   5  16        7.43        0.00     10.31 o 
   3   5  16        8.66        0.00     11.48 o 
   4   5  16        1.60        0.00     11.27 o 
   5   5  16       14.47        0.00     12.03 o 
   6   5  16      103.33      102.85     15.38 o 
   7   5  16       78.17       92.95     12.93 o 
   8   5  16      128.17      128.32     13.66 o 
   9   5  16       38.22       48.96     14.27 o 
  10   5  16       42.72       39.37     13.97 o 
  11   5  16        0.81        0.00     12.16 o 
  12   5  16        9.96       28.42     12.92 o 
  13   5  16       59.40       86.14     13.84 o 
  14   5  16        0.02        3.61     13.56 o 
  15   5  16       19.72       18.86     13.23 o 
  16   5  16       89.58       85.48     14.43 o 
 -19   6  16        1.66        0.00     13.16 o 
 -18   6  16      568.46      587.88     21.09 o 
 -17   6  16       77.59       82.30     14.45 o 
 -16   6  16      626.65      764.20     23.05 o 
 -15   6  16      118.49      113.81     16.12 o 
 -14   6  16       86.52      128.93     14.66 o 
 -13   6  16       52.72       28.84     13.03 o 
 -12   6  16      128.97      183.88     15.36 o 
 -11   6  16       76.11       62.20     13.61 o 
 -10   6  16      340.66      327.67     16.84 o 
  -9   6  16        1.79        0.00     12.62 o 
  -8   6  16       56.28       19.44     12.65 o 
  -7   6  16        9.94        0.00     11.93 o 
  -6   6  16       29.68       19.88     12.40 o 
  -5   6  16        3.24        0.00     12.49 o 
  -4   6  16        3.76        0.00     11.94 o 
  -3   6  16        0.20        0.00     12.96 o 
  -2   6  16      180.20      174.64     15.15 o 
  -1   6  16       14.37        0.00     11.24 o 
   0   6  16       46.22       39.73     12.80 o 
   1   6  16        0.08       10.43     12.78 o 
   2   6  16        4.43       18.70     12.25 o 
   3   6  16        0.09        2.05     13.87 o 
   4   6  16        0.07        0.00     13.08 o 
   5   6  16        0.23        0.00     12.46 o 
   6   6  16        0.28        0.00     12.01 o 
   7   6  16        1.77        0.00     12.54 o 
   8   6  16        2.81        3.37     12.80 o 
   9   6  16        0.00        0.00     12.96 o 
  10   6  16        9.26        5.29     13.24 o 
 -34   1  17        5.85        4.95     11.85 o 
 -33   1  17        0.99       21.27     11.79 o 
 -32   1  17        3.43        5.12     11.77 o 
 -31   1  17       57.68       63.40     11.35 o 
 -30   1  17       55.96       44.12     11.00 o 
 -29   1  17       81.41       87.96     14.98 o 
 -28   1  17      124.84      129.69     11.82 o 
 -27   1  17       28.37       20.16     10.09 o 
 -26   1  17        6.89        0.00      9.62 o 
 -25   1  17       95.01       85.93     10.07 o 
 -24   1  17      223.12      242.27     12.20 o 
 -23   1  17       49.44       44.06      9.42 o 
 -22   1  17       39.27       33.03      8.35 o 
 -21   1  17      195.87      218.78     10.29 o 
 -20   1  17      209.40      193.90     12.47 o 
 -19   1  17      115.29       95.44      8.93 o 
 -18   1  17       33.55       14.31      8.02 o 
 -17   1  17       47.87       63.47      7.80 o 
 -16   1  17       24.72       15.19      7.35 o 
 -15   1  17       30.30       47.16      7.74 o 
 -14   1  17        4.85        3.44      7.30 o 
 -13   1  17       10.72       32.21      7.68 o 
 -12   1  17      788.72      727.72     14.38 o 
 -11   1  17     1952.00     1773.77     25.74 o 
 -10   1  17      399.15      390.07     11.21 o 
  -9   1  17      709.74      810.88     14.98 o 
  -8   1  17      962.53      889.64     15.73 o 
  -7   1  17       43.19       60.52      7.96 o 
  -6   1  17       26.08       66.04     16.46 o 
  -5   1  17     1868.98     1731.17     22.35 o 
  -4   1  17     1849.31     1660.60     21.91 o 
  -3   1  17      495.03      519.21     12.64 o 
  -2   1  17      902.58     1355.83     20.94 o 
  -1   1  17      585.79      564.38     13.30 o 
   0   1  17       86.89      289.08     11.93 o 
   1   1  17     1432.07     1382.53     19.96 o 
   2   1  17        3.16       21.39      8.53 o 
   3   1  17     2039.52     1886.88     24.02 o 
   4   1  17       29.40       41.00      8.48 o 
   5   1  17     2814.11     2730.31     31.06 o 
   6   1  17      112.71      135.89      9.64 o 
   7   1  17     1520.88     1463.21     20.94 o 
   8   1  17      152.33      221.49     10.31 o 
   9   1  17        2.79        0.00      7.71 o 
  10   1  17       71.99       78.35      8.71 o 
  11   1  17        5.76        0.00      7.64 o 
  12   1  17      112.09      116.65     10.85 o 
  13   1  17      630.18      578.70     15.22 o 
  14   1  17      227.12      226.63     11.90 o 
  15   1  17      131.19      124.08     10.54 o 
  16   1  17        2.18        8.40      9.82 o 
  17   1  17       22.95       33.36     10.16 o 
  18   1  17        9.26       10.36      9.72 o 
  19   1  17        7.05       20.18     10.28 o 
  20   1  17        0.25        0.00     10.23 o 
  21   1  17        1.02        3.59     11.07 o 
  22   1  17        5.68        0.00     11.74 o 
  23   1  17       30.75       44.90     13.16 o 
  24   1  17        0.80        0.00     13.74 o 
 -33   2  17        6.28        0.00     12.56 o 
 -32   2  17        0.23        4.35     11.24 o 
 -31   2  17       52.79       71.96     12.31 o 
 -30   2  17      140.07      170.52     15.30 o 
 -29   2  17       54.10       46.74     11.97 o 
 -28   2  17       59.39       87.28     11.19 o 
 -27   2  17       31.84       15.36     10.37 o 
 -26   2  17       34.62       25.76     10.57 o 
 -25   2  17       41.32       48.51     10.25 o 
 -24   2  17      132.64      168.61     13.02 o 
 -23   2  17      236.49      225.05     13.06 o 
 -22   2  17        7.61        0.00      9.24 o 
 -21   2  17       78.21       54.59      9.93 o 
 -20   2  17        2.34        0.00      9.14 o 
 -19   2  17        0.18      182.65     11.40 o 
 -18   2  17       12.46        8.05      8.18 o 
 -17   2  17       19.01       10.62      8.34 o 
 -16   2  17       50.11       53.32      8.76 o 
 -15   2  17       19.91       16.54      8.94 o 
 -14   2  17       13.86       24.57      8.10 o 
 -13   2  17      522.00      519.20     13.35 o 
 -12   2  17      907.79      832.84     16.24 o 
 -11   2  17      278.10      296.08     11.21 o 
 -10   2  17        0.14        7.54      8.04 o 
  -9   2  17       24.14       26.14      8.10 o 
  -7   2  17      355.46      427.52     12.43 o 
  -6   2  17      112.78      112.40      9.39 o 
  -5   2  17      894.02      817.70     16.32 o 
  -4   2  17      760.63      721.34     18.99 o 
  -3   2  17      116.01      100.70     19.71 o 
  -2   2  17     1311.59     1262.43     20.35 o 
  -1   2  17        3.68        0.00      9.34 o 
   0   2  17      544.02      488.18     13.78 o 
   1   2  17       28.87       22.06      8.67 o 
   2   2  17        0.01        6.17      8.82 o 
   3   2  17       35.76       43.68      8.67 o 
   4   2  17      833.01      748.71     16.35 o 
   5   2  17       73.44       73.37      9.31 o 
   6   2  17     1040.01     1071.16     19.71 o 
   7   2  17       19.07       23.19      9.03 o 
   8   2  17      672.94      890.46     18.06 o 
   9   2  17      485.88      423.47     14.41 o 
  10   2  17      624.18      610.13     16.72 o 
  11   2  17      320.57      351.87     17.53 o 
  12   2  17      107.50       96.90     12.29 o 
  13   2  17       82.59      104.91     11.79 o 
  14   2  17        0.93        0.00     11.02 o 
  15   2  17        0.10        1.21     10.84 o 
  16   2  17        3.55        1.19     10.86 o 
  17   2  17       12.47        7.51     11.51 o 
  18   2  17      114.31      129.84     13.30 o 
  19   2  17       87.48       88.75     13.85 o 
  20   2  17       26.83       38.34     12.52 o 
  21   2  17       16.89        0.00     11.48 o 
  22   2  17       36.44       31.96     12.83 o 
  23   2  17        1.29        4.52     13.40 o 
 -31   3  17        4.82        0.00     11.20 o 
 -30   3  17       31.29       13.43     11.94 o 
 -29   3  17       10.16        9.66     11.43 o 
 -28   3  17        1.37        2.73     11.28 o 
 -27   3  17      126.16      107.04     13.16 o
[truncated: 68,352 more chars]
